# Supplementary material for: Proteins with Intrinsically Disordered Domains Are Preferentially Recruited to Polyglutamine Aggregates
Source: PLoS One. 2015 Aug 28;10(8):e0136362. doi: 10.1371/journal.pone.0136362 (PMC4552826; doi:10.1371/journal.pone.0136362)
Supplement: S1 File — This Excel file contains tables that list initial mass spectrometry results for multiple yeast samples and the values for ID domains for all identified proteins, as well as controls. S1A includes the proteins identified by our stringent binary analysis (see methods) and contains biochemical characterization of the identified proteins. S1B contains an expanded list of identified proteins using a less stringent arbitrary threshold of the mass spec data. S1C includes the list of 100 random yeast proteins used for comparison purposes. S1D includes the RBPs identified by TAPI as well as the proteomic RBPs, identified by Gene Ontology search, and their ID domains as predicted by IUPred-L. (XLSX) [file pone.0136362.s002.xlsx]

## Sheet: Supp S1A
Supplemental File S1A: Biophysical Characterization of Htt-polyQ aggregate-associated proteins identified by Mass Spec analysis of TAPI samples in S. cerevisiae.
					Total Spectra		Total Spectra	Total Spectra			Total Spectra	Total Spectra			Total Spectra	Total Spectra
Identified Proteins (Binary 2of4)	Protein Function	SGD Name	Accession #	Mol Weight	Q103 (8/13)		Q25	Q103	Ratio (10/13)		Q25	Q103	Ratio (12/13)		Q25	Q103	Ratio (4/14)		%Q	Q/N-Rich	ID AA	%ID	AA	PI	ID domain IUPred-L	ID ≥50	ID ≥100	ID ≥150	ID ≥200	RBP	RBP W/ID	PQC
Akl1p	Ser-Thr protein kinase; involved in endocytosis and actin cytoskeleton organization	YBR059C	gi|6319533	124 kDa	6		2	4	2		0	8	#DIV/0!		0	18	#DIV/0!		8.75	655-792	709	0.639892	1108	7.73	79, 620	79, 620	620	620	620
Apj1p	Chaperone with a role in SUMO-mediated protein degradation; member of the DnaJ-like family; overexpression interferes with propagation of the [Psi+] prion	YNL077W	gi|6324252	59 kDa			0	2	#DIV/0!						0	4	#DIV/0!		4.92	None	48	0.0909091	528	6.87	42							Yes
Bmh1p	14-3-3 protein, major isoform	YER177W	gi|398365115	30 kDa	10						0	18	#DIV/0!		0	51	#DIV/0!		6.74	None	55	0.205993	267	4.65	35							Yes
Cbk1p	Serine/threonine protein kinase of the the RAM signaling network	YNL161W	gi|398364551	87 kDa			0	5	#DIV/0!		0	4	#DIV/0!		0	20	#DIV/0!		12.57	143-302	86	0.113757	756	8.01	263	263	263	263	263
Ccr4p	CCR4-NOT is involved in regulation of gene expression; component of the major cytoplasmic deadenylase, which is involved in mRNA poly(A) tail shortening	YAL021C	gi|6319298	95 kDa	2		0	3	#DIV/0!		0	2	#DIV/0!		0	23	#DIV/0!		7.29	9-144	268	0.320191	837	6.84	115, 59, 42	115, 59	115			Yes	Yes
Cyc8p	General transcriptional co-repressor; can form the prion [OCT+]	YBR112C	gi|398364855	107 kDa			0	28	#DIV/0!						0	4	#DIV/0!		17.18	441-682	599	0.620083	966	4.76	40, 172, 371	172, 371	172, 371	172, 371	371	Yes	Yes
Def1p	RNAPII degradation factor	YKL054C	gi|6322796	84 kDa			2	8	4		0	12	#DIV/0!		0	34	#DIV/0!		23.17	335-719	610	0.826558	738	4.76	387, 41, 32, 59	387, 59	387	387	387			Yes
Dhh1p	Cytoplasmic DExD/H-box helicase, stimulates mRNA decapping;	YDL160C	gi|6320041	58 kDa							0	2	#DIV/0!		0	7	#DIV/0!		8.1	None	117	0.231225	506	7.97	70	70				Yes	Yes
Eap1p	accelerates mRNA degradation by promoting decapping	YKL204W	gi|6322645	70 kDa							0	4	#DIV/0!		0	15	#DIV/0!		7.44	None	553	0.875	632	10.3	41, 85, 95, 295	85, 95, 295	295	295	295	Yes	Yes
Ent1p	Epsin-like protein involved in endocytosis and actin patch assembly	YDL161W	gi|6320039	52 kDa			0	16	#DIV/0!		0	6	#DIV/0!		0	29	#DIV/0!		15.2	202-360	303	0.667401	454	5.66	99, 42, 71, 84	99, 71, 84
Ent2p	Epsin-like protein involved in endocytosis and actin patch assembly	YLR206W	gi|6323235	72 kDa			0	10	#DIV/0!		0	7	#DIV/0!		2	22	11		24.31	214-599	450	0.734095	613	5.21	81, 299	81, 299	299	299	299
Gal2p	Galactose permease; required for utilization of galactose	YLR081W	gi|6323110	64 kDa	2		0	4	#DIV/0!						0	12	#DIV/0!		3.31	None	41	0.0714286	574	7.21	None
Gts1p	Protein involved in Arf3p regulation and in transcription regulation	YGL181W	gi|6321257	44 kDa	2		0	2	#DIV/0!		0	2	#DIV/0!		0	16	#DIV/0!		12.12	278-359	116	0.292929	396	7.46	43, 39
Hrp1p	RRM-containing heteronuclear RNA binding protein and hnRNPA/B family member that binds to poly (A) signal sequences	YOL123W	gi|6324449	60 kDa			0	4	#DIV/0!						0	6	#DIV/0!		8.99	None	288	0.539326	534	5.36	156, 54, 148	156, 54, 148	156, 148	156		Yes	Yes
Ixr1p	Transcriptional repressor that regulates hypoxic genes during normoxia	YKL032C	gi|398364635	68 kDa			0	3	#DIV/0!		0	2	#DIV/0!		0	12	#DIV/0!		20.77	1-383	502	0.840871	597	8.45	158, 199, 106	158, 199, 106	158, 199, 106	158, 199		Yes	Yes
Mbf1p	Transcriptional coactivator; protein abundance increases in response to DNA replication stress	YOR298C-A	gi|398366153	16 kDa	2		0	2	#DIV/0!						0	2	#DIV/0!		4.64	None	171	1.13245	151	11.35	106	106	106			Yes
Mca1p	Ca2+-dependent cysteine protease; required for clearance of insoluble protein aggregates during normal growth;	YOR197W	gi|398365705	48 kDa			0	3	#DIV/0!						0	6	#DIV/0!		11.34	15-108	65	0.150463	432	5.09	128	128	128					Yes
Mcm1p	Transcription factor; involved in cell-type-specific transcription and pheromone response	YMR043W	gi|6323686	33 kDa							0	2	#DIV/0!		0	2	#DIV/0!		26.92	107-239	243	0.84965	286	4.86	207	207	207	207	207	Yes	Yes
Mot3p	Transcriptional repressor and activator with two C2-H2 zinc fingers; can form [MOT3+] prion	YMR070W	gi|6323715	54 kDa			0	2	#DIV/0!						0	6	#DIV/0!		9.59	1-90, 70-204, 133-227	143	0.291837	490	9.2	169, 133, 50	169, 133	169, 133	169		Yes	Yes
Mum2p	cytoplasmic protein; subunit of the MIS complex which controls mRNA methylation during during the induction of sporulation	YBR057C	gi|6319531	41 kDa			0	6	#DIV/0!						0	12	#DIV/0!		4.92	None	200	0.546448	366	5.84	97, 40	97
Nab3p	RNA-binding protein, subunit of Nrd1 complex (Nrd1p-Nab3p-Sen1p); complex interacts with exosome to mediate 3'-end formation of some mRNAs, snRNAs, snoRNAs, and CUTs	YPL190C	gi|6325066	90 kDa			0	44	#DIV/0!		0	2	#DIV/0!		0	27	#DIV/0!		10.35	646-779	609	0.759352	802	4.22	217, 83, 256	217, 83, 256	217, 256	217, 256	217, 256	Yes	Yes
Nam8p	RNA binding protein, component of the U1 snRNP protein; the putative RNA binding domains RRM2 and RRM3 are required for Nam8p meiotic function	YHR086W	gi|6321878	57 kDa	2						0	2	#DIV/0!		0	10	#DIV/0!		7.07	None	83	0.1587	523	8.45	None					Yes
New1p	ATP binding cassette protein; cosediments with polysomes and is required for biogenesis of the small ribosomal subunit	YPL226W	gi|6325030	134 kDa	2		2	16	8		0	10	#DIV/0!		0	48	#DIV/0!		4.26	15-129	199	0.166388	1196	5.67	32, 34					Yes	Yes
Nrd1p	RNA-binding subunit of Nrd1 complex; complex interacts with exosome to mediate 3'-end formation of some mRNAs, snRNAs, snoRNAs, and CUTs	YNL251C	gi|6324078	64 kDa			0	44	#DIV/0!						0	8	#DIV/0!		7.48	None	169	0.293913	575	9.96	103, 108	103, 108	103, 108			Yes	Yes
Nup100p	FG-nucleoporin component of central core of the nuclear pore complex; NUP100 has a paralog, NUP116	YKL068W	gi|6322782	100 kDa							0	4	#DIV/0!		0	2	#DIV/0!		6.36	258-393	741	0.77268	959	10.15	52, 120, 377, 46, 34, 50	52, 120, 377	120, 377	377	377
Nup116p	FG-nucleoporin component of central core of the nuclear pore complex;	YMR047C	gi|6323691	116 kDa			2	8	4		0	10	#DIV/0!		0	18	#DIV/0!		9.88	264-345, 385-467, 394-482, 406-496, 421-572, 500-579, 661-750	389	0.349506	1113	10.13	96, 197, 392, 86	96, 197, 392, 86	197, 392	197, 392	392
Nup57p	FG-nucleoporin component of central core of the nuclear pore complex;	YGR119C	gi|6321557	57 kDa	2						0	2	#DIV/0!		0	16	#DIV/0!		11.09	207-291	323	0.597043	541	10.39	260	260	260	260	260
Pan1p	Part of actin cytoskeleton-regulatory complex Pan1p-Sla1p-End3p; associates with actin patches on cell cortex	YIR006C	gi|398364573	160 kDa	6		2	8	4		0	26	#DIV/0!		0	31	#DIV/0!		10.2	1-120	1097	0.741216	1480	5.02	231, 75, 51, 37, 36, 509	231, 75, 51, 509	231, 509	231, 509	231, 509
Pbp1p	Component of glucose deprivation induced stress granules; involved in P-body-dependent granule assembly	YGR178C	gi|398366039	79 kDa			0	7	#DIV/0!		0	6	#DIV/0!		2	16	8		3.19	None	473	0.655125	722	6.91	43, 45, 90, 88, 30, 42	90, 88				Yes	Yes
Pgd1p	Subunit of the RNA polymerase II mediator complex; associates with core polymerase subunits to form the RNA polymerase II holoenzyme	YGL025C	gi|37362652	43 kDa			0	4	#DIV/0!						0	2	#DIV/0!		10.33	272-359	274	0.690176	397	9.13	256	256	256	256	256
Pin3p	Negative regulator of actin nucleation-promoting factor activity; induces the formation of the [PIN+] and [RNQ+] prions when overproduced	YPR154W	gi|6325412	24 kDa	2						0	2	#DIV/0!		0	6	#DIV/0!		13.49	None	126	0.586047	215	7.55	88	88
Pin4p	Contains an RNA recognition motif; Protein involved in G2/M phase progression and response to DNA damage; interacts with Rad53p;	YBL051C	gi|6319420	74 kDa							0	2	#DIV/0!		0	8	#DIV/0!		10.03	415-508	465	0.696108	668	6.21	78, 93, 32, 161, 34	78, 93, 161	161	161		Yes	Yes
Pop2p	RNase of the DEDD superfamily; subunit of the Ccr4-Not complex that mediates 3' to 5' mRNA deadenylation	YNR052C	gi|398365813	50 kDa			0	2	#DIV/0!						0	7	#DIV/0!		14.55	11-162	123	0.284065	433	6.11	82, 38	82				Yes	Yes
Puf3p	mRNA-binding protein: Protein of the mitochondrial outer surface; links the Arp2/3 complex with the mitochore during anterograde mitochondrial movement	YLL013C	gi|6323016	98 kDa	4		0	2	#DIV/0!		0	9	#DIV/0!		0	24	#DIV/0!		7.74	379-480	383	0.435722	879	7.21	146, 198	146, 198	146, 198	198		Yes	Yes
Scd5p	Protein required for normal actin organization and endocytosis; targeting subunit for protein phosphatase type 1	YOR329C	gi|398366267	97 kDa			0	2	#DIV/0!						0	6	#DIV/0!		11.93	598-695, 734-839	307	0.352064	872	7.94	53, 45, 36, 476	53, 476	476	476	476
Sec24p	Component of the Sec23p-Sec24p heterodimer of the COPII vesicle coat; required for cargo selection during vesicle formation in ER to Golgi transport	YIL109C	gi|398364269	104 kDa	4						0	6	#DIV/0!		0	34	#DIV/0!		6.26	None	40	0.0431965	926	6.16	134	134	134					Yes
Sgt2p	Glutamine-rich cytoplasmic cochaperone; serves as a scaffold bringing together Get4, Get5p, and other TRC complex members that are required to mediate posttranslational insertion of tail-anchored proteins into the ER membrane	YOR007C	gi|6324580	37 kDa	2		0	32	#DIV/0!		0	24	#DIV/0!		4	65	16.25		4.62	None	164	0.473988	346	4.51	48, 81	81						Yes
Sla1p	Cytoskeletal protein binding protein; required for assembly of the cortical actin cytoskeleton	YBL007C	gi|6319464	136 kDa			0	6	#DIV/0!		0	13	#DIV/0!		0	15	#DIV/0!		6.67	None	812	0.652733	1244	5.69	124, 71, 40, 40, 143, 34, 84, 77	124, 71, 143, 84, 77	124, 143					Yes
Slm1p	Phosphoinositide PI4,5P(2) binding protein, forms a complex with Slm2p	YIL105C	gi|6322086	78 kDa	2						0	2	#DIV/0!		0	8	#DIV/0!		11.08	1-129	271	0.395044	686	8.16	117, 81	117, 81	117
Sml1p	Ribonucleotide reductase inhibitor; involved in regulating dNTP production;	YML058W	gi|6323582	12 kDa							0	2	#DIV/0!		0	6	#DIV/0!		8.65	None	76	0.730769	104	4.55	None
Snf5p	Subunit of the SWI/SNF chromatin remodeling complex; involved in transcriptional regulation	YBR289W	gi|398365913	103 kDa	2		0	4	#DIV/0!						0	8	#DIV/0!		16.69	1-95, 113-330	460	0.508287	905	8.49	131, 31, 54, 46, 110	131, 54, 110	131, 110			Yes	Yes
Srp54p	Interacts with the SRP RNA; Signal recognition particle (SRP) subunit (homolog of mammalian SRP54); contains the signal sequence-binding activity of SRP,	YPR088C	gi|6325345	60 kDa	6		0	2	#DIV/0!		0	8	#DIV/0!		0	42	#DIV/0!		7.39	None	147	0.271719	541	9.04	71	71				Yes	Yes
Taf5p	Subunit (90 kDa) of TFIID and SAGA complexes; involved in RNA polymerase II transcription initiation and in chromatin modification	YBR198C	gi|6319675	89 kDa	2		0	3	#DIV/0!						0	11	#DIV/0!		4.39	None	256	0.320802	798	7.39	134, 56	134, 56	134			Yes	Yes	Yes
Tup1p	General repressor of transcription; forms complex with Cyc8p	YCR084C	gi|6319926	78 kDa			0	19	#DIV/0!						0	4	#DIV/0!		8.56	None	326	0.457223	713	5.47	192, 36	192	192	192		Yes	Yes	Yes
Whi3p	RNA binding protein that sequesters CLN3 mRNA in cytoplasmic foci; regulates genes involved in the cell cycle, sister chromatid cohesion, and stress response	YNL197C	gi|6324132	71 kDa			0	3	#DIV/0!						0	14	#DIV/0!		7.41	None	347	0.524962	661	8.53	42, 125, 146, 32, 35, 41	125, 146	125, 146			Yes	Yes
Yap1801p	Protein of the AP180 family, involved in clathrin cage assembly; binds Pan1p and clathrin	YHR161C	gi|6321955	72 kDa			0	8	#DIV/0!						0	2	#DIV/0!		11.46	484-595	307	0.481947	637	7.04	73, 200	73, 200	200	200	200
Yap1802p	Protein of the AP180 family, involved in clathrin cage assembly; binds Pan1p and clathrin; YAP1802 has a paralog, YAP1801	YGR241C	gi|398366269	64 kDa			0	2	#DIV/0!		0	2	#DIV/0!		0	8	#DIV/0!		12.15	None	293	0.515845	568	6.77	50, 91, 86	91, 86
Ydj1p	Type I HSP40 co-chaperone; involved in regulation of HSP90 and HSP70 function; member of the DnaJ family	YNL064C	gi|6324265	45 kDa			0	29	#DIV/0!		0	12	#DIV/0!		0	22	#DIV/0!		3.42	None	162	0.396088	409	6.23	None							Yes
YGR250C	Putative RNA binding protein; localizes to stress granules induced by glucose deprivation	YGR250C	gi|398366299	90 kDa	2						0	2	#DIV/0!		0	16	#DIV/0!		5.38	None	233	0.298335	781	5.1	41, 32					Yes	Yes
YLR177W	Putative protein of unknown function; YLR177W has a paralog, PSP1	YLR177W	gi|6323206	71 kDa			0	25	#DIV/0!						0	4	#DIV/0!		7.17	125-224	191	0.30414	628	9.38	59, 63	59, 63
YMR124W	Protein involved in septin-ER tethering; interacts with ER membrane protein	YMR124W	gi|6323772	106 kDa	6		0	7	#DIV/0!		0	4	#DIV/0!		0	16	#DIV/0!		8.27	17-139, 301-383	515	0.546129	943	6.88	143, 37, 345, 70, 45, 33, 32	143, 345, 70	143, 345	345	345
YNL208W	Protein of unknown function; may interact with ribosomes, based on co-purification experiments	YNL208W	gi|42742305	20 kDa	9						0	4	#DIV/0!		0	36	#DIV/0!		11.06	None	168	0.844221	199	7.9	53, 124	53, 124	124
																			8.62029	0.538462		0.478235	685.882	7.27588	48/52 = 92%	43/52 = 83%	33/52 = 63%	22/52 = 42%	16/52 = 31%	0.461538	0.958333	0.192308

## Sheet: Supp S1B
Supplemental File S1B: Initial analysis Htt-polyQ aggregate-associated proteins identified by Mass Spec analysis of TAPI samples in S. cerevisiae.
Note: Stringency of analysis is less than that of the final sample.			Total Spectra		Total Spectra	Total Spectra			Total Spectra	Total Spectra			Total Spectra	Total Spectra
Identified Proteins (2+ Spectra, Binary 1+, present 2of4)	Accession Number	Mol Weight	Q103 (8/13)		Q25	Q103	Ratio (10/13)		Q25	Q103	Ratio (12/13)		Q25	Q103	Ratio (4/14)
actin [Saccharomyces cerevisiae S288c]	gi|14318479	42 kDa	12						4	13	3.25
Aim3p [Saccharomyces cerevisiae S288c]	gi|330443449	104 kDa	2										0	8	#DIV/0!
Akl1p [Saccharomyces cerevisiae S288c]	gi|6319533	124 kDa	6		2	4	2		0	8	#DIV/0!		0	18	#DIV/0!
Apj1p [Saccharomyces cerevisiae S288c]	gi|6324252	59 kDa			0	2	#DIV/0!						0	4	#DIV/0!
Bmh1p [Saccharomyces cerevisiae S288c]	gi|398365115	30 kDa	10						0	18	#DIV/0!		0	51	#DIV/0!
Bmh2p [Saccharomyces cerevisiae S288c]	gi|398365597	31 kDa	6		4	39	9.75		4	20	5		6	62	10.3333
carbamoyl-phosphate synthase (glutamine-hydrolyzing) CPA2 [Saccharomyces cerevisiae S288c]	gi|398365401	124 kDa	4						2	4	2
Cbk1p [Saccharomyces cerevisiae S288c]	gi|398364551	87 kDa			0	5	#DIV/0!		0	4	#DIV/0!		0	20	#DIV/0!
CCR4-NOT core subunit CDC39 [Saccharomyces cerevisiae S288c]	gi|10383811	240 kDa	4		6	23	3.83333						0	88	#DIV/0!
CCR4-NOT core ubiquitin-protein ligase subunit MOT2 [Saccharomyces cerevisiae S288c]	gi|398364501	65 kDa	6										0	10	#DIV/0!
Ccr4p [Saccharomyces cerevisiae S288c]	gi|6319298	95 kDa	2		0	3	#DIV/0!		0	2	#DIV/0!		0	23	#DIV/0!
chaperone ATPase HSP104 [Saccharomyces cerevisiae S288c]	gi|6323002	102 kDa	3										6	40	6.66667
Cks1p [Saccharomyces cerevisiae S288c]	gi|398364999	18 kDa	2										0	8	#DIV/0!
Cyc8p [Saccharomyces cerevisiae S288c]	gi|398364855	107 kDa			0	28	#DIV/0!						0	4	#DIV/0!
Def1p [Saccharomyces cerevisiae S288c]	gi|6322796	84 kDa			2	8	4		0	12	#DIV/0!		0	34	#DIV/0!
Dhh1p [Saccharomyces cerevisiae S288c]	gi|6320041	58 kDa							0	2	#DIV/0!		0	7	#DIV/0!
Did2p [Saccharomyces cerevisiae S288c]	gi|398365065	23 kDa	2										0	2	#DIV/0!
Eap1p [Saccharomyces cerevisiae S288c]	gi|6322645	70 kDa							0	4	#DIV/0!		0	15	#DIV/0!
Ent1p [Saccharomyces cerevisiae S288c]	gi|6320039	52 kDa			0	16	#DIV/0!		0	6	#DIV/0!		0	29	#DIV/0!
Ent2p [Saccharomyces cerevisiae S288c]	gi|6323235	72 kDa			0	10	#DIV/0!		0	7	#DIV/0!		2	22	11
F1F0 ATP synthase subunit beta [Saccharomyces cerevisiae S288c]	gi|398365477	55 kDa	4						0	2	#DIV/0!
gag-pol fusion protein [Saccharomyces cerevisiae S288c]	gi|398364825 (+18)	199 kDa	14						2	6	3		2	24	12
Gal2p [Saccharomyces cerevisiae S288c]	gi|6323110	64 kDa	2		0	4	#DIV/0!						0	12	#DIV/0!
Gcs1p [Saccharomyces cerevisiae S288c]	gi|6319975	39 kDa	2										0	2	#DIV/0!
Gts1p [Saccharomyces cerevisiae S288c]	gi|6321257	44 kDa	2		0	2	#DIV/0!		0	2	#DIV/0!		0	16	#DIV/0!
Hhf1p [Saccharomyces cerevisiae S288c]	gi|6319481 (+1)	11 kDa	7						4	8	2
Hrp1p [Saccharomyces cerevisiae S288c]	gi|6324449	60 kDa			0	4	#DIV/0!						0	6	#DIV/0!
Hrr25p [Saccharomyces cerevisiae S288c]	gi|6325052	57 kDa	6										0	4	#DIV/0!
Hsp70 family ATPase SSA1 [Saccharomyces cerevisiae S288c]	gi|144228166	70 kDa	10										6	24	4
Hsp90 family chaperone HSP82 [Saccharomyces cerevisiae S288c]	gi|6325016	81 kDa	8										2	6	3
HttQ25GFP [yeast]	gi|12345 (+3)	32 kDa	16		2	411	205.5		6	57	9.5		84	219	2.60714
hypothetical protein YBL081W [Saccharomyces cerevisiae S288c]	gi|6319390	41 kDa	2										0	2	#DIV/0!
hypothetical protein YGR250C [Saccharomyces cerevisiae S288c]	gi|398366299	90 kDa	2						0	2	#DIV/0!		0	16	#DIV/0!
hypothetical protein YLR177W [Saccharomyces cerevisiae S288c]	gi|6323206	71 kDa			0	25	#DIV/0!						0	4	#DIV/0!
hypothetical protein YMR124W [Saccharomyces cerevisiae S288c]	gi|6323772	106 kDa	6		0	7	#DIV/0!		0	4	#DIV/0!		0	16	#DIV/0!
hypothetical protein YNL208W [Saccharomyces cerevisiae S288c]	gi|42742305	20 kDa	9						0	4	#DIV/0!		0	36	#DIV/0!
Ixr1p [Saccharomyces cerevisiae S288c]	gi|398364635	68 kDa			0	3	#DIV/0!		0	2	#DIV/0!		0	12	#DIV/0!
Mbf1p [Saccharomyces cerevisiae S288c]	gi|398366153	16 kDa	2		0	2	#DIV/0!						0	2	#DIV/0!
Mca1p [Saccharomyces cerevisiae S288c]	gi|398365705	48 kDa			0	3	#DIV/0!						0	6	#DIV/0!
Mcm1p [Saccharomyces cerevisiae S288c]	gi|6323686	33 kDa							0	2	#DIV/0!		0	2	#DIV/0!
Mot3p [Saccharomyces cerevisiae S288c]	gi|6323715	54 kDa			0	2	#DIV/0!						0	6	#DIV/0!
Mum2p [Saccharomyces cerevisiae S288c]	gi|6319531	41 kDa			0	6	#DIV/0!						0	12	#DIV/0!
Nab3p [Saccharomyces cerevisiae S288c]	gi|6325066	90 kDa			0	44	#DIV/0!		0	2	#DIV/0!		0	27	#DIV/0!
Nam8p [Saccharomyces cerevisiae S288c]	gi|6321878	57 kDa	2						0	2	#DIV/0!		0	10	#DIV/0!
New1p [Saccharomyces cerevisiae S288c]	gi|6325030	134 kDa	2		2	16	8		0	10	#DIV/0!		0	48	#DIV/0!
Ngr1p [Saccharomyces cerevisiae S288c]	gi|398365523	75 kDa	2						0	4	#DIV/0!		2	18	9
Nrd1p [Saccharomyces cerevisiae S288c]	gi|6324078	64 kDa			0	44	#DIV/0!						0	8	#DIV/0!
Nup100p [Saccharomyces cerevisiae S288c]	gi|6322782	100 kDa							0	4	#DIV/0!		0	2	#DIV/0!
Nup116p [Saccharomyces cerevisiae S288c]	gi|6323691	116 kDa			2	8	4		0	10	#DIV/0!		0	18	#DIV/0!
Nup57p [Saccharomyces cerevisiae S288c]	gi|6321557	57 kDa	2						0	2	#DIV/0!		0	16	#DIV/0!
Pan1p [Saccharomyces cerevisiae S288c]	gi|398364573	160 kDa	6		2	8	4		0	26	#DIV/0!		0	31	#DIV/0!
Pbp1p [Saccharomyces cerevisiae S288c]	gi|398366039	79 kDa			0	7	#DIV/0!		0	6	#DIV/0!		2	16	8
Pbp4p [Saccharomyces cerevisiae S288c]	gi|6320150	20 kDa	2										0	6	#DIV/0!
Pgd1p [Saccharomyces cerevisiae S288c]	gi|37362652	43 kDa			0	4	#DIV/0!						0	2	#DIV/0!
phosphogluconate dehydrogenase (decarboxylating) GND1 [Saccharomyces cerevisiae S288c]	gi|398364913	54 kDa	2										0	2	#DIV/0!
phosphoglycerate kinase [Saccharomyces cerevisiae S288c]	gi|10383781	45 kDa	6		2	4	2
Pin3p [Saccharomyces cerevisiae S288c]	gi|6325412	24 kDa	2						0	2	#DIV/0!		0	6	#DIV/0!
Pin4p [Saccharomyces cerevisiae S288c]	gi|6319420	74 kDa							0	2	#DIV/0!		0	8	#DIV/0!
Pop2p [Saccharomyces cerevisiae S288c]	gi|398365813	50 kDa			0	2	#DIV/0!						0	7	#DIV/0!
proteasome regulatory particle base subunit RPN10 [Saccharomyces cerevisiae S288c]	gi|398365027	30 kDa	6										0	6	#DIV/0!
Pub1p [Saccharomyces cerevisiae S288c]	gi|6324312	51 kDa			2	4	2		0	8	#DIV/0!		1	21	21
Puf3p [Saccharomyces cerevisiae S288c]	gi|6323016	98 kDa	4		0	2	#DIV/0!		0	9	#DIV/0!		0	24	#DIV/0!
Puf4p [Saccharomyces cerevisiae S288c]	gi|6321424	98 kDa	2										0	2	#DIV/0!
ribosomal 40S subunit protein S16B [Saccharomyces cerevisiae S288c]	gi|6320120 (+1)	16 kDa	6		0	4	#DIV/0!
ribosomal 40S subunit protein S24A [Saccharomyces cerevisiae S288c]	gi|398364517 (+1)	15 kDa	4						2	4	2
ribosomal 40S subunit protein S27B [Saccharomyces cerevisiae S288c]	gi|6321809 (+1)	9 kDa	4		0	6	#DIV/0!						2	4	2
ribosomal 40S subunit protein S6B [Saccharomyces cerevisiae S288c]	gi|398365321 (+1)	27 kDa	7										0	2	#DIV/0!
ribosomal 60S subunit protein L21A [Saccharomyces cerevisiae S288c]	gi|6319668 (+1)	18 kDa	6		2	6	3
ribosomal 60S subunit protein L23B [Saccharomyces cerevisiae S288c]	gi|398364725 (+1)	14 kDa	2		6	12	2
ribosomal 60S subunit protein L27B [Saccharomyces cerevisiae S288c]	gi|6320679 (+1)	16 kDa	2		7	14	2
ribosomal 60S subunit protein L30 [Saccharomyces cerevisiae S288c]	gi|6321408	11 kDa	3		0	2	#DIV/0!
ribosomal 60S subunit protein L34B [Saccharomyces cerevisiae S288c]	gi|6322137 (+1)	14 kDa	2										0	2	#DIV/0!
ribosomal protein P2B [Saccharomyces cerevisiae S288c]	gi|398366547	11 kDa	2		2	6	3
Rnq1p [Saccharomyces cerevisiae S288c]	gi|10383762	43 kDa	10		67	164	2.44776
Scd5p [Saccharomyces cerevisiae S288c]	gi|398366267	97 kDa			0	2	#DIV/0!						0	6	#DIV/0!
Sec24p [Saccharomyces cerevisiae S288c]	gi|398364269	104 kDa	4						0	6	#DIV/0!		0	34	#DIV/0!
Sgt2p [Saccharomyces cerevisiae S288c]	gi|6324580	37 kDa	2		0	32	#DIV/0!		0	24	#DIV/0!		4	65	16.25
Sis1p [Saccharomyces cerevisiae S288c]	gi|6324321	38 kDa	8		5	90	18		5	30	6		12	64	5.33333
Sla1p [Saccharomyces cerevisiae S288c]	gi|6319464	136 kDa			0	6	#DIV/0!		0	13	#DIV/0!		0	15	#DIV/0!
Sla2p [Saccharomyces cerevisiae S288c]	gi|330443694	109 kDa	2										0	10	#DIV/0!
Slm1p [Saccharomyces cerevisiae S288c]	gi|6322086	78 kDa	2						0	2	#DIV/0!		0	8	#DIV/0!
Slt2p [Saccharomyces cerevisiae S288c]	gi|6321819	56 kDa	2										0	10	#DIV/0!
Sml1p [Saccharomyces cerevisiae S288c]	gi|6323582	12 kDa							0	2	#DIV/0!		0	6	#DIV/0!
Snf5p [Saccharomyces cerevisiae S288c]	gi|398365913	103 kDa	2		0	4	#DIV/0!						0	8	#DIV/0!
Srp54p [Saccharomyces cerevisiae S288c]	gi|6325345	60 kDa	6		0	2	#DIV/0!		0	8	#DIV/0!		0	42	#DIV/0!
Sup35p [Saccharomyces cerevisiae S288c]	gi|398365953	77 kDa			5	68	13.6		16	35	2.1875		6	62	10.3333
Swi1p [Saccharomyces cerevisiae S288c]	gi|6325241	148 kDa	2										0	2	#DIV/0!
Taf12p [Saccharomyces cerevisiae S288c]	gi|6320349	61 kDa	6										0	19	#DIV/0!
Taf5p [Saccharomyces cerevisiae S288c]	gi|6319675	89 kDa	2		0	3	#DIV/0!						0	11	#DIV/0!
Tup1p [Saccharomyces cerevisiae S288c]	gi|6319926	78 kDa			0	19	#DIV/0!						0	4	#DIV/0!
ubiquitin-ribosomal 60S subunit protein L40B fusion protein [Saccharomyces cerevisiae S288c]	gi|398365469 (+3)	15 kDa	20		14	63	4.5						6	33	5.5
Whi3p [Saccharomyces cerevisiae S288c]	gi|6324132	71 kDa			0	3	#DIV/0!						0	14	#DIV/0!
Yak1p [Saccharomyces cerevisiae S288c]	gi|6322320	91 kDa	4										0	17	#DIV/0!
Yap1801p [Saccharomyces cerevisiae S288c]	gi|6321955	72 kDa			0	8	#DIV/0!						0	2	#DIV/0!
Yap1802p [Saccharomyces cerevisiae S288c]	gi|398366269	64 kDa			0	2	#DIV/0!		0	2	#DIV/0!		0	8	#DIV/0!
Ydj1p [Saccharomyces cerevisiae S288c]	gi|6324265	45 kDa			0	29	#DIV/0!		0	12	#DIV/0!		0	22	#DIV/0!

## Sheet: Supp S1C
Supplemental File S1C: Randomly generated sample of S. cerevisae proteomic proteins
Note: Sample was generated using excel internal random number generator from whole genome from Uniprot.
SGD	IUPred-L ID	>50	>100	>150	>200
YAL018C	None
YAL034C	30,31
YAL041W	48
YAR066W	None
YBL035C	106	106	106
YBR121C-A	None
YBR129C	35
YBR134W	None
YBR148W	43
YBR196C-B	None
YCR046C	None
YCR095C	None
YDL016C	None
YDL027C	None
YDL092W	None
YDL104C	None
YDL108W	None
YDL113C	158	158	158	158
YDL141W	None
YDL178W	None
YDR160W	None
YDR320C	99,57,44	99,57,44
YDR419W	None
YDR528W	30,37,47
YEL018W	41
YEL022W	48
YER048W-A	None
YER079W	38121	121	121
YER129W	58,39,43,62,193,140,82	58,62,193,140,82	193140	193
YFL015C	None
YFL016C	40
YFR012W-A	None
YGL155W	None
YGL156W	None
YGR028W	None
YGR102C	None
YGR108W	36
YGR124W	None
YGR135W	None
YGR267C	None
YGR271W	None
YHR043C	None
YHR140W	None
YHR174W	None
YHR198C	None
YIL018W	38
YIL078W	34
YIL086C	None
YIL136W	72	72
YIL172C	None
YJL013C	49,34,37
YJL043W	None
YJL123C	153,33	153	153	153
YJL190C	None
YJL214W	None
YJR008W	None
YJR058C	None
YJR112W-A	None
YKL096W-A	39
YKL132C	None
YKL211C	None
YLR017W	None
YLR140W	None
YLR231C	None
YLR261C	None
YLR286C	None
YLR286C	None
YLR390W	None
YLR448W	None
YML012C-A	None
YML032C	154103	154103	154103	154
YMR117C	None
YMR119W-A	None
YMR189W	None
YMR299C	None
YNL054W-A	98,48,91	98,48,91
YNL056W	None
YNL071W	52.62	52,62
YNL072W	None
YNL085W	54	54
YNL092W	None
YNL284C	None
YNL330C	36
YNL337W	None
YNR018W	None
YOL050C	None
YOR009W	None
YOR069W	54,46,98,35	54,98
YOR090C	None
YOR122C	None
YOR123C	157152	157152	157152	157152
YOR232W	35
YOR236W	None
YOR259C	63	63
YOR312C	None
YOR316C-A	None
YPL026C	102	102	102
YPL142C	None
YPL260W	40
YPR170W-A	None
	0.31	0.16	0.09	0.06	0

## Sheet: Supp S1D
Supplemental File S1D: Analysis of RNA binding proteins from TAPI and S. cerevisiae proteome for Intrinsically Disordered domains
Note: Proteomic RBPs are as defined by Gene Ontology
S. cerevisiae RBPs	ID domain IUPred-L ≥30	ID ≥50	≥100	≥150	≥200		TAPI RBPs	ID domain IUPred-L	ID ≥50	ID ≥100	ID ≥150	ID ≥200
YGL014W	201	201	201	201	201		Mcm1p	207	207	207	207	207
YDR515W	215	215	215	215	215		Eap1p	41, 85, 95, 295	85, 95, 295	295	295	295
YCL037C	250	250	250	250	250		Cyc8p	40, 172, 371	172, 371	172, 371	172, 371	371
YPR163C	250	250	250	250	250		Nab3p	217, 83, 256	217, 83, 256	217, 256	217, 256	217, 256
YNR051C	251	251	251	251	251		Hrp1p	156, 54, 148	156, 54, 148	156, 148	156
YNL124W	256	256	256	256	256		Pin4p	78, 93, 32, 161, 34	78, 93, 161	161	161
YPL190C	256	256	256	256	256		Mot3p	169, 133, 50	169, 133	169, 133	169
YER176W	258	258	258	258	258		Tup1p	192, 36	192	192	192
YGL049C	267	267	267	267	267		Puf3p	146, 198	146, 198	146, 198	198
YPR129W	268	268	268	268	268		Ixr1p	158, 199, 106	158, 199, 106	158, 199, 106	158, 199
YNL118C	289	289	289	289	289		Mbf1p	106	106	106
YGR162W	416	416	416	416	416		Ccr4p	115, 59, 42	115, 59	115
YHR119W	150	150	150	150			Taf5p	134, 56	134, 56	134
YOR359W	152	152	152	152			Nrd1p	103, 108	103, 108	103, 108
YDR365C	156	156	156	156			Whi3p	42, 125, 146, 32, 35, 41	125, 146	125, 146
YOL123W	156	156	156	156			Snf5p	131, 31, 54, 46, 110	131, 54, 110	131, 110
YOR123C	157	157	157	157			Dhh1p	70	70
YBR152W	159	159	159	159			Srp54p	71	71
YGL122C	159	159	159	159			Pop2p	82, 38	82
YBL051C	161	161	161	161			Pbp1p	43, 45, 90, 88, 30, 42	90, 88
YER068W	163	163	163	163			New1p	32, 34
YLR116W	165	165	165	165			YGR250C	41, 32
YDL189W	168	168	168	168			Nam8p	None
YLR336C	171	171	171	171				0.956522	0.869565	0.695652	0.434783	0.173913
YJR091C	172	172	172	172
YGR159C	173	173	173	173			Proteome	0.529412	0.37535	0.170868	0.103641	0.0336134
YGL222C	175	175	175	175			TAPI RBP	0.956522	0.869565	0.695652	0.434783	0.173913
YHR077C	176	176	176	176
YKL074C	180	180	180	180
YDR145W	181	181	181	181
YER127W	184	184	184	184
YML117W	184	184	184	184
YCR077C	186	186	186	186
YGL092W	198	198	198	198
YLL013C	198	198	198	198
YNL061W	198	198	198	198
YDR172W	199	199	199	199
YPR112C	102	102	102
YKR024C	106	106	106
YOR004W	106	106	106
YNL251C	108	108	108
YGR013W	109	109	109
YGL244W	112	112	112
YCL011C	113	113	113
YLL008W	113	113	113
YJL033W	114	114	114
YAL021C	115	115	115
YDR496C	119	119	119
YNL016W	119	119	119
YDL167C	122	122	122
YLR175W	123	123	123
YDL175C	128	128	128
YGL178W	132	132	132
YDR432W	133	133	133
YPR042C	137	137	137
YGL173C	138	138	138
YNL004W	139	139	139
YER063W	141	141	141
YOL144W	142	142	142
YNL197C	146	146	146
YHR165C	148	148	148
YDR478W	50	50
YNL002C	50	50
YDL224C	51	51
YLR298C	51	51
YDL084W	52	52
YHR065C	52	52
YLR115W	52	52
YNR054C	52	52
YDR429C	53	53
YBR236C	54	54
YMR309C	55	55
YOR001W	55	55
YGL078C	56	56
YLL018C	56	56
YMR229C	56	56
YNL221C	56	56
YDR194C	57	57
YEL050C	57	57
YER006W	57	57
YGL171W	58	58
YMR285C	58	58
YOL041C	59	59
YOR204W	59	59
YFR032C	60	60
YJL080C	60	60
YOR046C	60	60
YPL012W	60	60
YER165W	61	61
YPL119C	61	61
YGR156W	62	62
YBR233W	63	63
YGL031C	63	63
YGR148C	63	63
YPL184C	64	64
YBR212W	65	65
YDR381W	65	65
YER013W	65	65
YNL112W	65	65
YPL043W	69	69
YDL160C	70	70
YKL214C	71	71
YPR088C	71	71
YMR240C	72	72
YDR240C	73	73
YBR130C	74	74
YPL212C	74	74
YMR128W	75	75
YIR001C	76	76
YDL213C	78	78
YKL059C	78	78
YLR197W	80	80
YGL105W	81	81
YNL110C	82	82
YNR052C	82	82
YPL146C	82	82
YHR089C	83	83
YER035W	84	84
YGR091W	84	84
YDL014W	85	85
YGR090W	86	86
YHL024W	86	86
YDR195W	87	87
YGR278W	87	87
YOR145C	87	87
YDL031W	89	89
YGR178C	90	90
YAL043C	93	93
YER029C	93	93
YJR093C	93	93
YLR398C	94	94
YNL175C	96	96
YNR038W	97	97
YER112W	99	99
Q0050	27
YDL036C	30
YER105C	30
YGR074W	30
YHL034C	30
YKL078W	30
YMR061W	30
YMR121C	30
YMR239C	30
YMR260C	30
YHR015W	31
YPL081W	31
YPL169C	31
YBR065C	32
YDR151C	32
YGL192W	32
YHR081W	32
YLR249W	32
YNL014W	33
YNL286W	33
YBL024W	34
YPL226W	34
YBR142W	35
YDR120C	35
YGL123W	35
YIL061C	35
YLR136C	35
YNL232W	35
YOR243C	35
YDR374C	36
YGL044C	37
YHR088W	37
YLL032C	37
YFR031C-A	38
YIL018W	38
YKL012W	38
YLR276C	38
YPR186C	39
YDR228C	40
YGR092W	40
YKR002W	40
YGL103W	41
YLR185W	41
YCL059C	42
YGL181W	43
YJL010C	43
YDR500C	44
YGL064C	44
YGR158C	44
YMR290C	44
YKL122C	45
YPL178W	45
YDL051W	48
YDR301W	48
YNR024W	48
Q0120	None
YAL033W	None
Q0055	None
Q0115	None
YBL026W	None
YBL032W	None
YBR031W	None
YBR048W	None
YBR119W	None
YBR189W	None
YBR251W	None
YBR257W	None
YCR035C	None
YDL030W	None
YDL033C	None
YDL043C	None
YDL044C	None
YDL092W	None
YDL111C	None
YDL112W	None
YDL201W	None
YDL208W	None
YDL209C	None
YDR012W	None
YDR021W	None
YDR025W	None
YDR116C	None
YDR117C	None
YDR235W	None
YDR280W	None
YDR300C	None
YDR337W	None
YDR370C	None
YDR378C	None
YDR385W	None
YDR404C	None
YDR418W	None
YDR450W	None
YDR538W	None
YEL026W	None
YEL034W	None
YEL054C	None
YER007C-A	None
YER146W	None
YER168C	None
YFL001W	None
YFL002C	None
YFL017W-A	None
YFR023W	None
YGL030W	None
YGL063W	None
YGL135W	None
YGL211W	None
YGL232W	None
YGL243W	None
YGL245W	None
YGL246C	None
YGR034W	None
YGR085C	None
YGR095C	None
YGR169C	None
YGR195W	None
YGR222W	None
YGR276C	None
YHL001W	None
YHL015W	None
YHL038C	None
YHR062C	None
YHR069C	None
YHR072W-A	None
YHR086W	None
YHR121W	None
YHR147C	None
YHR148W	None
YHR169W	None
YHR203C	None
YIL133C	None
YIR005W	None
YIR009W	None
YIR021W	None
YJL124C	None
YJL138C	None
YJL203W	None
YJR007W	None
YJR014W	None
YJR022W	None
YJR047C	None
YJR113C	None
YJR123W	None
YJR145C	None
YKL006W	None
YKL130C	None
YKL205W	None
YKR059W	None
YLL046C	None
YLR022C	None
YLR029C	None
YLR060W	None
YLR147C	None
YLR165C	None
YLR186W	None
YLR233C	None
YLR275W	None
YLR277C	None
YLR312W-A	None
YLR318W	None
YLR344W	None
YLR424W	None
YLR438C-A	None
YLR448W	None
YML026C	None
YML073C	None
YMR024W	None
YMR106C	None
YMR125W	None
YMR188C	None
YMR194W	None
YMR228W	None
YMR268C	None
YMR282C	None
YMR284W	None
YMR287C	None
YMR302C	None
YNL022C	None
YNL037C	None
YNL062C	None
YNL069C	None
YNL072W	None
YNL081C	None
YNL137C	None
YNL147W	None
YNL178W	None
YNL210W	None
YNL292W	None
YNL317W	None
YNR037C	None
YOL021C	None
YOL033W	NONE
YOL040C	None
YOL066C	None
YOL072W	NONE
YOL124C	None
YOL127W	None
YOL139C	None
YOL142W	None
YOL149W	None
YOR133W	None
YOR136W	None
YOR159C	None
YOR179C	None
YOR198C	None
YOR201C	None
YOR250C	None
YOR319W	NONE
YOR335C	None
YOR361C	None
YPL029W	None
YPL097W	None
YPL123C	None
YPL131W	None
YPL211W	NONE
YPL220W	None
YPL243W	None
YPL249C-A	None
YPL266W	None
YPR057W	None
YPR102C	None
YPR182W	None
	0.529412	0.37535	0.170868	0.103641	0.0336134
