# Supplementary material for: Proteins with Intrinsically Disordered Domains Are Preferentially Recruited to Polyglutamine Aggregates
Source: PLoS One. 2015 Aug 28;10(8):e0136362. doi: 10.1371/journal.pone.0136362 (PMC4552826; doi:10.1371/journal.pone.0136362)
Supplement: S2 File — This Excel file contains tables that list initial mass spectrometry results for multiple rat samples and the values for ID domains for all identified proteins, as well as controls. S2A includes the proteins identified by the stringent binary analysis (see methods) and contains biochemical characterization of the identified proteins. S2B is an expanded list of identified proteins using a less stringent arbitrary threshold of the mass spec data. S2C includes the list of 200 random rat proteins and their ID domains as predicted by IUPred-L. (XLSX) [file pone.0136362.s003.xlsx]

## Sheet: Supp S2A
Supplemental File S2A: Biophysical Characterization of Htt-polyQ aggregate-associated proteins identified by Mass Spec analysis of TAPI samples in R. norvegicus.
Note: Rows highlighted in blue are disease-linked proteins.					Total Spectra		Total Spectra	Total Spectra			Total Spectra	Total Spectra			Total Spectra	Total Spectra
Identified Proteins (Present 2of4, Binary 1+, spectra 2+)	Protein Function	NCBI Ref Seq	Accession #	Mol Weight	Q74 (Apr13)		Q23	Q74	Ratio (Jul13)		23Q	74Q	Ratio (Aug13)		23Q	74Q	Ratio (Jun14C)		Q/N-rich	ID Domain >30	IDD >50	IDD >100	IDD >150	IDD >200	RBP	RBP W/ID	PQC
Aak1	AP2-associated protein kinase 1 [Rattus norvegicus]	NP_001100361.1	gi|291045113 (+2)	104 kDa			0	3	#DIV/0!		0	4	#DIV/0!						399-620	209, 81, 50	209, 81, 50	209	209	209
Aars2	alanine--tRNA ligase, mitochondrial [Rattus norvegicus]	NP_861433.2	gi|157818067 (+2)	108 kDa							0	2	#DIV/0!		0	14	#DIV/0!		None	None					yes
Acad9	acyl-CoA dehydrogenase family member 9, mitochondrial [Rattus norvegicus]	NP_001030123.1	gi|197313734 (+1)	69 kDa							0	6	#DIV/0!		0	22	#DIV/0!		None	None
Acsf2	acyl-CoA synthetase family member 2, mitochondrial precursor [Rattus norvegicus]	NP_113896.1	gi|77993368	68 kDa							0	4	#DIV/0!		0	4	#DIV/0!		None	None
Adrm1	proteasomal ubiquitin receptor ADRM1 [Rattus norvegicus]	XP_006241116.1	gi|13928990 (+1)	42 kDa			0	9	#DIV/0!		2	6	3		0	6	#DIV/0!		None	39, 36							yes
Akap8l	PREDICTED: A kinase (PRKA) anchor protein 8-like isoform X1 [Rattus norvegicus]	XP_006241116.1	gi|564358445 (+2)	68 kDa			0	2	#DIV/0!		0	2	#DIV/0!						None	119, 100	119, 100	119, 100			yes	yes
Arl6ip4	ADP-ribosylation factor-like protein 6-interacting protein 4 [Rattus norvegicus]	NP_001020801.1	gi|71043808	26 kDa			0	4	#DIV/0!		0	2	#DIV/0!						None	199	199	199	199		yes	yes
Asap1	PREDICTED: arf-GAP with SH3 domain, ANK repeat and PH domain-containing protein 2, partial [Rattus norvegicus]	NP_075581.1	gi|564307456 (+2)	109 kDa	5		0	2	#DIV/0!		0	4	#DIV/0!						None	364	364	364	364	364
Atp5a1	ATP synthase subunit alpha, mitochondrial precursor [Rattus norvegicus]	XP_008756735.1	gi|40538742	60 kDa			0	2	#DIV/0!		0	2	#DIV/0!		4	20	5		None	None					yes
Atrx	PREDICTED: transcriptional regulator ATRX isoform X1 [Rattus norvegicus]	XP_008756735.1	gi|564322975 (+10)	279 kDa			0	13	#DIV/0!						0	5	#DIV/0!		None	126	126	126			yes
Clint1	PREDICTED: clathrin interactor 1 isoform X2 [Rattus norvegicus]	NP_001002022.1	gi|564371473	68 kDa			0	60	#DIV/0!		0	18	#DIV/0!		0	91	#DIV/0!		None	124, 35, 46	124	124
Cltc	PREDICTED: clathrin heavy chain 1 isoform X1 [Rattus norvegicus]	XP_006247169.1	gi|564373736 (+3)	192 kDa			0	5	#DIV/0!						0	11	#DIV/0!		None	None							yes
Cnn2	PREDICTED: calponin-2-like [Rattus norvegicus]	XP_006241100.1	gi|564358403	29 kDa			0	2	#DIV/0!		0	3	#DIV/0!						None	None
Ddi2	PREDICTED: protein DDI1 homolog 2 isoform X1 [Rattus norvegicus]	XP_006239367.1	gi|564353874 (+3)	106 kDa			0	4	#DIV/0!		0	3	#DIV/0!		0	5	#DIV/0!		None	38							yes
Ddx5	probable ATP-dependent RNA helicase DDX5 [Rattus norvegicus]	NP_001007614.1	gi|56090441	69 kDa	2		0	3	#DIV/0!						0	4	#DIV/0!		None	36, 36					yes	yes
Dnaja2	dnaJ homolog subfamily A member 2 [Rattus norvegicus]	NP_114468.2	gi|56799412	46 kDa			0	24	#DIV/0!		0	10	#DIV/0!		0	18	#DIV/0!		None	62	62						yes
Dnaja4	dnaJ homolog subfamily A member 4 [Rattus norvegicus]	NP_001020582.1	gi|70794764	62 kDa			0	4	#DIV/0!		0	2	#DIV/0!						None	209	209	209	209	209			yes
Dnajb1	dnaJ homolog subfamily B member 1 [Rattus norvegicus]	NP_001101911.1	gi|157823165 (+1)	42 kDa			0	3	#DIV/0!		0	4	#DIV/0!						None	30							yes
Dnajc7	dnaJ homolog subfamily C member 7 [Rattus norvegicus]	NP_998790.1	gi|47155561 (+3)	57 kDa			0	2	#DIV/0!		0	2	#DIV/0!		0	5	#DIV/0!		None	None							yes
Dync1h1	cytoplasmic dynein 1 heavy chain 1 [Rattus norvegicus]	NP_062099.3	gi|148491097	532 kDa			0	8	#DIV/0!						0	84	#DIV/0!		None	None					yes
Eif4g1	PREDICTED: eukaryotic translation initiation factor 4 gamma 1 isoform X1 [Rattus norvegicus]	XP_006248643.1	gi|564314679 (+11)	176 kDa			0	2	#DIV/0!						0	3	#DIV/0!		None	91, 356, 75, 83, 30, 247	91, 356, 75, 83, 247	356, 247	356, 247	356, 247	yes	yes
Eif4g2	eukaryotic translation initiation factor 4 gamma, 2 [Rattus norvegicus]	NP_001017374.2	gi|153267461	102 kDa			0	11	#DIV/0!		0	3	#DIV/0!		0	4	#DIV/0!		None	35, 54, 105	54, 105	105			yes	yes
Ep300	PREDICTED: histone acetyltransferase p300 isoform X1 [Rattus norvegicus]	XP_001076610.1	gi|109482524 (+1)	264 kDa			0	20	#DIV/0!		0	2	#DIV/0!		0	7	#DIV/0!		None	230, 58, 38, 48, 50, 413, 65, 257	230, 58, 50, 413, 65, 257	230, 413, 257	230, 413, 257	230, 413, 257		yes
Etfb	electron transfer flavoprotein subunit beta [Rattus norvegicus]	NP_001004220.1	gi|51948412	28 kDa			0	2	#DIV/0!		0	2	#DIV/0!		9	40	4.44444		None	None
Fasn	fatty acid synthase [Rattus norvegicus]	NP_059028.1	gi|8394158	273 kDa							0	3	#DIV/0!		0	12	#DIV/0!		None	None					yes
Fus	PREDICTED: RNA-binding protein FUS isoform X1 [Rattus norvegicus]	XP_006230352.1	gi|564331043 (+1)	53 kDa	7		0	17	#DIV/0!		0	7	#DIV/0!		0	23	#DIV/0!		None	284, 71, 87	284, 71, 87	284	284	284	yes	yes
Gigyf2	PREDICTED: PERQ amino acid-rich with GYF domain-containing protein 2-like isoform X1 [Rattus norvegicus]	XP_003754591.1	gi|392342451 (+3)	151 kDa			1	28	28		0	5	#DIV/0!		0	5	#DIV/0!		947-1298	50, 33, 259, 52, 195, 38, 39	50, 259, 52, 195	259, 195	259, 195	259	yes	yes
Gls	glutaminase kidney isoform, mitochondrial isoform a [Rattus norvegicus]	NP_036701.2	gi|158303294 (+1)	74 kDa							0	8	#DIV/0!		0	8	#DIV/0!		None	30, 74	74
Gnao1	guanine nucleotide-binding protein G(o) subunit alpha [Rattus norvegicus]	NP_059023.1	gi|8394152	40 kDa							0	2	#DIV/0!		0	12	#DIV/0!		None	None
Hadha	trifunctional enzyme subunit alpha, mitochondrial precursor [Rattus norvegicus]	NP_570839.2	gi|148747393	83 kDa			0	4	#DIV/0!		0	4	#DIV/0!		12	36	3		None	None
Hnrnpa3	heterogeneous nuclear ribonucleoprotein A3 isoform a [Rattus norvegicus]	NP_001104764.1	gi|162329577 (+3)	40 kDa							0	4	#DIV/0!		0	10	#DIV/0!		None	39					yes	yes
Hnrnpf	heterogeneous nuclear ribonucleoprotein F [Rattus norvegicus]	NP_071792.1	gi|25742579 (+4)	46 kDa	2		0	13	#DIV/0!		0	2	#DIV/0!		0	13	#DIV/0!		None	None					yes
Hnrnph2	PREDICTED: heterogeneous nuclear ribonucleoprotein H2 isoform X1 [Rattus norvegicus]	XP_006257281.1	gi|564399943 (+3)	49 kDa			0	7	#DIV/0!						0	27	#DIV/0!		None	None					yes
Hnrnpm	heterogeneous nuclear ribonucleoprotein M isoform b [Rattus norvegicus]	NP_446328.2	gi|158186696 (+1)	74 kDa			0	3	#DIV/0!						0	4	#DIV/0!		None	58, 30, 31	58				yes	yes
Hnrnpu	heterogeneous nuclear ribonucleoprotein U [Rattus norvegicus]	NP_476480.2	gi|148747541 (+2)	88 kDa			0	8	#DIV/0!						0	6	#DIV/0!		None	None					yes
Hsp90aa1	heat shock protein HSP 90-alpha [Rattus norvegicus]	NP_786937.1	gi|28467005	85 kDa			0	10	#DIV/0!						0	37	#DIV/0!		None	55, 30	55				yes	yes	yes
Hspa8	heat shock cognate 71 kDa protein [Rattus norvegicus]	NP_077327.1	gi|13242237	71 kDa	6		0	31	#DIV/0!		4	11	2.75		0	20	#DIV/0!		None	46, 36							yes
Idh2	isocitrate dehydrogenase [NADP], mitochondrial precursor [Rattus norvegicus]	NP_001014183.1	gi|62079055	51 kDa			0	2	#DIV/0!		0	4	#DIV/0!		14	32	2.28571		None	None
Idh3b	isocitrate dehydrogenase [NAD] subunit beta, mitochondrial precursor [Rattus norvegicus]	NP_446033.1	gi|55926203 (+2)	42 kDa			0	2	#DIV/0!						0	14	#DIV/0!		None	None
Kprp	keratinocyte proline-rich protein [Rattus norvegicus]	NP_001002290.1	gi|50511334 (+1)	76 kDa	6		0	12	#DIV/0!		0	4	#DIV/0!						None	None
Lap3	cytosol aminopeptidase [Rattus norvegicus]	NP_001011910.1	gi|58865398	56 kDa							0	2	#DIV/0!		0	8	#DIV/0!		None	None							yes
Ldha	PREDICTED: L-lactate dehydrogenase A chain-like [Rattus norvegicus]	NP_058721.1	gi|392341842 (+3)	37 kDa			0	2	#DIV/0!		0	2	#DIV/0!						None	None
Maged1	melanoma-associated antigen D1 [Rattus norvegicus]	NP_445861.1	gi|16758144	86 kDa			0	12	#DIV/0!		0	2	#DIV/0!						None	354, 40, 30	354	354	354	354
Matr3	PREDICTED: matrin-3 isoform X1 [Rattus norvegicus]	XP_006254596.1	gi|564392970 (+2)	95 kDa			0	10	#DIV/0!						0	6	#DIV/0!		None	31, 57, 42, 119, 72	57, 119, 72	119			yes	yes
Mlf2	myeloid leukemia factor 2 [Rattus norvegicus]	NP_001101359.1	gi|157823873 (+2)	28 kDa	2		2	6	3		0	4	#DIV/0!		0	4	#DIV/0!		None	136	136	136
Myo1d	unconventional myosin-Id [Rattus norvegicus]	NP_037115.2	gi|56799396	116 kDa			0	2	#DIV/0!						0	6	#DIV/0!		None	None
Ndufs7	PREDICTED: NADH dehydrogenase [ubiquinone] iron-sulfur protein 7, mitochondrial isoform X1 [Rattus norvegicus]	NP_001008525.1	gi|564358240 (+2)	25 kDa							0	2	#DIV/0!		0	5	#DIV/0!		None	None
Nono	PREDICTED: non-POU domain-containing octamer-binding protein isoform X1 [Rattus norvegicus]	NP_001012356.1	gi|564399550 (+1)	55 kDa			0	8	#DIV/0!						0	6	#DIV/0!		None	66	66				yes	yes
Nr3c1	glucocorticoid receptor [Rattus norvegicus]	NP_036708.2	gi|158303300	87 kDa			0	4	#DIV/0!		0	2	#DIV/0!						None	146	146	146
Nsfl1c	NSFL1 cofactor p47 [Rattus norvegicus]	NP_114187.1	gi|14010837 (+1)	41 kDa			0	20	#DIV/0!		0	2	#DIV/0!						None	76, 45	76
Ogdh	PREDICTED: 2-oxoglutarate dehydrogenase, mitochondrial isoform X1 [Rattus norvegicus]	XP_006251508.1	gi|564384801 (+3)	116 kDa			0	9	#DIV/0!		0	4	#DIV/0!		15	71	4.73333		None	None
Pcbp1	PREDICTED: poly(rC)-binding protein 1 [Rattus norvegicus]	XP_008774006.1	gi|564304213 (+1)	41 kDa	2		0	14	#DIV/0!		0	8	#DIV/0!		0	6	#DIV/0!		None	None					yes
Pck2	phosphoenolpyruvate carboxykinase 2 (mitochondrial) [Rattus norvegicus]	NP_001101847.2	gi|189163483	71 kDa			0	2	#DIV/0!		0	2	#DIV/0!		10	55	5.5		None	None
Pdhb	pyruvate dehydrogenase E1 component subunit beta, mitochondrial precursor [Rattus norvegicus]	NP_001007621.1	gi|56090293 (+1)	39 kDa							0	2	#DIV/0!		0	29	#DIV/0!		None	None
Phgdh	D-3-phosphoglycerate dehydrogenase [Rattus norvegicus]	NP_113808.1	gi|13928850 (+1)	56 kDa			0	2	#DIV/0!						0	17	#DIV/0!		None	None
Plekhb2	pleckstrin homology domain-containing family B member 2 [Rattus norvegicus]	NP_001100369.1	gi|157823297	25 kDa			0	3	#DIV/0!		0	4	#DIV/0!						None	None
Ppia	PREDICTED: peptidyl-prolyl cis-trans isomerase A-like [Rattus norvegicus]	NP_058797.1	gi|564303360 (+3)	18 kDa			0	4	#DIV/0!						0	10	#DIV/0!		None	None					yes		yes
Ppp2r1a	serine/threonine-protein phosphatase 2A 65 kDa regulatory subunit A alpha isoform [Rattus norvegicus]	NP_476481.1	gi|55926139	65 kDa							0	2	#DIV/0!		0	8	#DIV/0!		None	None
Prpf40a	pre-mRNA-processing factor 40 homolog A [Rattus norvegicus]	NP_001099950.1	gi|157817077	108 kDa	4		0	18	#DIV/0!		0	4	#DIV/0!		11	24	2.18182		None	52, 56, 34, 37, 105, 162	52, 56, 105, 162	105, 162	162		yes	yes
Prrc2b	PREDICTED: protein PRRC2B isoform X1 [Rattus norvegicus]	XP_006224407.1	gi|564301352 (+3)	244 kDa			0	22	#DIV/0!		0	5	#DIV/0!		0	4	#DIV/0!		582-715	191, 123, 194, 31, 157, 37, 38, 166	191, 123, 194, 157, 166	191, 123, 194, 157, 166	191, 194, 157, 166		yes	yes
Psmb2	proteasome subunit beta type-2 [Rattus norvegicus]	NP_058980.1	gi|8394079	23 kDa			0	2	#DIV/0!		0	2	#DIV/0!						None	None							yes
Psmc1	26S protease regulatory subunit 4 [Rattus norvegicus]	NP_476464.1	gi|16923972	49 kDa	2		0	15	#DIV/0!		0	4	#DIV/0!		0	10	#DIV/0!		None	51	51					yes	yes
Psmc2	26S protease regulatory subunit 7 [Rattus norvegicus]	NP_150239.1	gi|15100181	49 kDa			0	2	#DIV/0!						0	3	#DIV/0!		None	None							yes
Psmc3	26S protease regulatory subunit 6A [Rattus norvegicus]	NP_113783.1	gi|13928808	50 kDa			0	3	#DIV/0!						0	4	#DIV/0!		None	None							yes
Rab10	ras-related protein Rab-10 [Rattus norvegicus]	NP_059055.2	gi|61889071	23 kDa			0	2	#DIV/0!		0	2	#DIV/0!						None	None
Rad23b	UV excision repair protein RAD23 homolog B [Rattus norvegicus]	NP_001020446.1	gi|70778952	43 kDa	5		0	3	#DIV/0!						0	10	#DIV/0!		None	120, 67, 41	120, 67	120					yes
Rbms1	PREDICTED: RNA-binding motif, single-stranded-interacting protein 1 isoform X5 [Rattus norvegicus]	XP_006234300.1	gi|564341064 (+3)	44 kDa			0	2	#DIV/0!		0	2	#DIV/0!						None	32					yes	yes
Scyl2	SCY1-like protein 2 [Rattus norvegicus]	NP_001178709.1	gi|300796288 (+2)	103 kDa			0	14	#DIV/0!		0	2	#DIV/0!						None	82, 141, 32	82, 141	141
Sf1	splicing factor 1 isoform 2 [Rattus norvegicus]	NP_478117.2	gi|160707952	60 kDa			0	2	#DIV/0!		0	2	#DIV/0!						None	53, 44, 32, 33, 32, 260	53, 260	260	260	260	yes	yes
Sfn	PREDICTED: 14-3-3 protein sigma [Rattus norvegicus]	XP_001065560.2	gi|392340731 (+2)	28 kDa			0	6	#DIV/0!						0	4	#DIV/0!		None	None
Sgta	PREDICTED: small glutamine-rich tetratricopeptide repeat-containing protein alpha isoform X1 [Rattus norvegicus]	XP_006241058.1	gi|564358292 (+1)	41 kDa			0	21	#DIV/0!		0	8	#DIV/0!						None	40, 71	71						yes
Sik3	serine/theonine-protein kinase SIK3	NP_001258145.2	gi|403310703	146 kDa			0	2	#DIV/0!						0	5	#DIV/0!		None	162, 55, 65, 40, 214, 103, 38	162, 55, 65, 214, 103	162, 214, 103	162, 214	214
Sqstm1	sequestosome-1 isoform 1 [Rattus norvegicus]	NP_787037.2	gi|31581536 (+3)	48 kDa			0	6	#DIV/0!		0	2	#DIV/0!						None	153	153	153	153				yes
Suclg2	succinyl-CoA ligase [GDP-forming] subunit beta, mitochondrial [Rattus norvegicus]	NP_001094220.1	gi|189491689	47 kDa							0	2	#DIV/0!		0	10	#DIV/0!		None	None
Sumo2	small ubiquitin-related modifier 2 precursor [Rattus norvegicus]	NP_598278.1	gi|19424298 (+1)	11 kDa	2		0	10	#DIV/0!						0	8	#DIV/0!		None	None							yes
Tardbp	PREDICTED: TAR DNA binding protein isoform X1 [Rattus norvegicus]	XP_006239444.1	gi|564354058 (+1)	45 kDa	4		0	12	#DIV/0!		0	6	#DIV/0!		0	3	#DIV/0!		None	45, 55	55				yes	yes
Tcerg1	transcription elongation regulator 1 [Rattus norvegicus]	NP_001100860.2	gi|166091476 (+3)	122 kDa	2		0	6	#DIV/0!		0	9	#DIV/0!						155-248	138, 177, 70, 36	138, 177, 70	138, 177	177		yes	yes
Tcf20	transcription factor 20 [Rattus norvegicus]	NP_001124046.1	gi|194474014 (+3)	214 kDa			0	8	#DIV/0!		0	2	#DIV/0!						109-260, 265-412	87, 739, 50, 32, 709, 34, 121	87, 739, 50, 709, 121	739, 709, 121	739, 709	739, 709	yes	yes
Tfg	PREDICTED: protein TFG-like isoform X1 [Rattus norvegicus]	NP_620200.2	gi|564376567 (+4)	43 kDa			0	20	#DIV/0!		0	2	#DIV/0!		0	9	#DIV/0!		238-317	35, 54, 105	54, 105	105
Tgm3	protein-glutamine gamma-glutamyltransferase E [Rattus norvegicus]	NP_001102429.1	gi|157822549	77 kDa	2		0	3	#DIV/0!		0	4	#DIV/0!						None	49
Thy1	PREDICTED: thy-1 membrane glycoprotein isoform X1 [Rattus norvegicus]	NP_036805.1	gi|564363286 (+1)	25 kDa			0	2	#DIV/0!		0	8	#DIV/0!						None	None
Tnrc6b	trinucleotide repeat-containing gene 6B protein [Rattus norvegicus]	NP_620200.2	gi|198041672 (+4)	193 kDa			0	16	#DIV/0!		0	4	#DIV/0!						1214-1357	34					yes	yes
Tufm	elongation factor Tu, mitochondrial precursor [Rattus norvegicus]	NP_001099765.1	gi|157820845 (+1)	50 kDa			0	2	#DIV/0!		0	2	#DIV/0!		34	141	4.14706		None	None					yes
Ubqln2	ubiquilin-2 [Rattus norvegicus]	NP_001101721.1	gi|157818175	67 kDa	5		2	27	13.5		0	19	#DIV/0!		0	11	#DIV/0!		None	62, 58, 42, 81, 31, 84	62, 58, 81, 84						yes
Ubqln4	ubiquilin-4 [Rattus norvegicus]	NP_001101158.1	gi|157818715	64 kDa			0	15	#DIV/0!		0	5	#DIV/0!						None	71, 33, 68, 79, 58	71, 68, 79, 58						yes
Ubxn7l1 (LOC100911374)	PREDICTED: UBX domain-containing protein 7-like [Rattus norvegicus]	XP_003751122.2	gi|564377181	43 kDa			0	5	#DIV/0!						0	4	#DIV/0!		None	30, 115	115	115					yes
Usp7	PREDICTED: ubiquitin carboxyl-terminal hydrolase 7 isoform X1	XP_006245818.1	gi|564370479 (+4)	133 kDa			0	2	#DIV/0!		0	2	#DIV/0!						None	38							yes
Vps35	vacuolar protein sorting-associated protein 35 [Rattus norvegicus]	NP_001099188.2	gi|205360969	92 kDa			0	4	#DIV/0!						0	8	#DIV/0!		None	None							yes
Xrn2	PREDICTED: 5'-3' exoribonuclease 2 isoform X1 [Rattus norvegicus]	XP_006235218.1	gi|564343365 (+2)	109 kDa	4		2	25	12.5		0	2	#DIV/0!		0	24	#DIV/0!		None	38, 31, 50					yes	yes
Ythdf1	PREDICTED: YTH domain family protein 1 isoform X1 [Rattus norvegicus]	NP_001019927.1	gi|564344895 (+1)	62 kDa			0	15	#DIV/0!		0	6	#DIV/0!		0	4	#DIV/0!		None	52, 157	52, 157	157	157		yes	yes
Ywhab	14-3-3 protein beta/alpha [Rattus norvegicus]	NP_062250.1	gi|9507243	28 kDa			0	4	#DIV/0!						0	16	#DIV/0!		None	None
																			0.0769231	0.549451	0.428571	0.307692	0.186813	0.120879	0.406593	0.648649	0.395604

## Sheet: Supp S2B
Supplemental File S2B: Initial analysis of Htt-polyQ aggregate-associated proteins identified by Mass Spec analysis of TAPI samples in R. norvegicus.
Note: Stringency of analysis is less than that of the final sample.			Total Spectra		Total Spectra	Total Spectra			Total Spectra	Total Spectra			Total Spectra	Total Spectra
Identified Proteins (2+spectra, binary 1+, present 2of4)	Accession #	Mol. Weight	Q74 (4/13)		Q23	Q74	Ratio (7/13)		23Q	74Q	Ratio (8/13)		23Q	74Q	Ratio (6/14*)
14-3-3 protein beta/alpha [Rattus norvegicus]	gi|9507243	28 kDa			0	4	#DIV/0!						0	16	#DIV/0!
26S protease regulatory subunit 4 [Rattus norvegicus]	gi|16923972	49 kDa	2		0	15	#DIV/0!		0	4	#DIV/0!		0	10	#DIV/0!
26S protease regulatory subunit 6A [Rattus norvegicus]	gi|13928808	50 kDa			0	3	#DIV/0!						0	4	#DIV/0!
26S protease regulatory subunit 7 [Rattus norvegicus]	gi|15100181	49 kDa			0	2	#DIV/0!						0	3	#DIV/0!
4-trimethylaminobutyraldehyde dehydrogenase [Rattus norvegicus]	gi|75905479	54 kDa			0	2	#DIV/0!						4	9	2.25
40S ribosomal protein S14 [Rattus norvegicus]	gi|12083607 (+2)	16 kDa			1	2	2						2	4	2
5'-nucleotidase domain-containing protein 2 [Rattus norvegicus]	gi|57164145	64 kDa							0	2	#DIV/0!		6	35	5.83333
60S ribosomal protein L13a [Rattus norvegicus]					1	2	2						2	4	2
60S ribosomal protein L18 [Rattus norvegicus]	gi|13592057 (+1)	22 kDa			0	6	#DIV/0!		0	2	#DIV/0!		0	10	#DIV/0!
60S ribosomal protein L18 [Rattus norvegicus]	gi|13592057 (+1)	22 kDa			0	6	#DIV/0!		0	2	#DIV/0!		0	10	#DIV/0!
60S ribosomal protein L4 [Rattus norvegicus]	gi|11968086	47 kDa			4	8	2						0	6	#DIV/0!
60S ribosomal protein L6 [Rattus norvegicus]					0	2	#DIV/0!						2	14	7
60S ribosomal protein L7 [Rattus norvegicus]	gi|198278505	30 kDa			5	11	2.2						0	4	#DIV/0!
78 kDa glucose-regulated protein precursor [Rattus norvegicus]	gi|25742763	72 kDa			3	10	3.33333						4	8	2
aconitate hydratase, mitochondrial precursor [Rattus norvegicus]	gi|40538860	85 kDa			1	8	8		0	6	#DIV/0!		22	94	4.27273
actin, cytoplasmic 1 [Rattus norvegicus]			26										22	63	2.86364
acyl-CoA dehydrogenase family member 9, mitochondrial [Rattus norvegicus]	gi|197313734 (+1)	69 kDa							0	6	#DIV/0!		0	22	#DIV/0!
acyl-CoA synthetase family member 2, mitochondrial precursor [Rattus norvegicus]									0	4	#DIV/0!		0	4	#DIV/0!
ADP-ribosylation factor-like protein 6-interacting protein 4 [Rattus norvegicus]	gi|71043808	26 kDa			0	4	#DIV/0!		0	2	#DIV/0!
alanine--tRNA ligase, mitochondrial [Rattus norvegicus]	gi|157818067 (+3)	108 kDa							0	2	#DIV/0!		0	14	#DIV/0!
alpha-actinin-1 [Rattus norvegicus]	gi|13591902	103 kDa			1	7	7						0	5	#DIV/0!
anionic trypsin-1 precursor [Rattus norvegicus]	gi|6981420	26 kDa	4		0	12	#DIV/0!
annexin A2 [Rattus norvegicus]			4										4	12	3
AP2-associated protein kinase 1 [Rattus norvegicus]	gi|291045113 (+2)	104 kDa			0	3	#DIV/0!		0	4	#DIV/0!
ATP synthase subunit alpha, mitochondrial precursor [Rattus norvegicus]	gi|40538742	60 kDa			0	2	#DIV/0!		0	2	#DIV/0!		4	20	5
BCL2-associated transcription factor 1 [Rattus norvegicus]	gi|197313681 (+5)	106 kDa	4						0	6	#DIV/0!
calcium/calmodulin-dependent protein kinase type II subunit gamma [Rattus norvegicus]	gi|19424316	59 kDa			7	24	3.42857		3	20	6.66667
catalase [Rattus norvegicus]			2										2	4	2
cytochrome b-c1 complex subunit 1, mitochondrial precursor [Rattus norvegicus]					0	2	#DIV/0!						2	6	3
cytoplasmic dynein 1 heavy chain 1 [Rattus norvegicus]	gi|148491097	532 kDa			0	8	#DIV/0!						0	84	#DIV/0!
cytosol aminopeptidase [Rattus norvegicus]	gi|58865398	56 kDa							0	2	#DIV/0!		0	8	#DIV/0!
D-3-phosphoglycerate dehydrogenase [Rattus norvegicus]	gi|13928850 (+1)	56 kDa			0	2	#DIV/0!						0	17	#DIV/0!
DEAD (Asp-Glu-Ala-Asp) box polypeptide 17 [Rattus norvegicus]	gi|62543523	29 kDa	4		0	11	#DIV/0!
deoxyribonuclease-2-alpha precursor [Rattus norvegicus]	gi|19924079	38 kDa	2		0	4	#DIV/0!
dnaJ homolog subfamily A member 2 [Rattus norvegicus]	gi|56799412	46 kDa			0	24	#DIV/0!		0	10	#DIV/0!		0	18	#DIV/0!
dnaJ homolog subfamily A member 4 [Rattus norvegicus]	gi|70794764	62 kDa			0	4	#DIV/0!		0	2	#DIV/0!
dnaJ homolog subfamily B member 1 [Rattus norvegicus]	gi|157823165 (+1)	42 kDa			0	3	#DIV/0!		0	4	#DIV/0!
dnaJ homolog subfamily C member 7 [Rattus norvegicus]	gi|47155561 (+3)	57 kDa			0	2	#DIV/0!		0	2	#DIV/0!		0	5	#DIV/0!
eGFP [Rat fusion]	gi|1234 (+3)	32 kDa	16		13	165	12.6923		0	107	#DIV/0!		20	167	8.35
electron transfer flavoprotein subunit alpha, mitochondrial [Rattus norvegicus]	gi|57527204	35 kDa							0	4	#DIV/0!		2	20	10
electron transfer flavoprotein subunit beta [Rattus norvegicus]	gi|51948412	28 kDa			0	2	#DIV/0!		0	2	#DIV/0!		9	40	4.44444
electron transfer flavoprotein subunit beta [Rattus norvegicus]	gi|51948412	28 kDa			0	2	#DIV/0!		0	2	#DIV/0!		9	40	4.44444
elongation factor 1-alpha 1 [Rattus norvegicus]	gi|28460696 (+5)	50 kDa	4										12	67	5.58333
elongation factor Tu, mitochondrial precursor [Rattus norvegicus]	gi|157820845	50 kDa			0	2	#DIV/0!		0	2	#DIV/0!		34	141	4.14706
eukaryotic translation initiation factor 4 gamma, 2 [Rattus norvegicus]	gi|153267461	102 kDa			0	11	#DIV/0!		0	3	#DIV/0!		0	4	#DIV/0!
fatty acid synthase [Rattus norvegicus]	gi|8394158	273 kDa							0	3	#DIV/0!		0	12	#DIV/0!
gasdermin-A [Rattus norvegicus]			2										2	4	2
glucocorticoid receptor [Rattus norvegicus]	gi|158303300	87 kDa			0	4	#DIV/0!		0	2	#DIV/0!
glutaminase kidney isoform, mitochondrial isoform b [Rattus norvegicus]									0	8	#DIV/0!		0	8	#DIV/0!
glyceraldehyde-3-phosphate dehydrogenase [Rattus norvegicus]					0	2	#DIV/0!						4	13	3.25
guanine nucleotide-binding protein G(o) subunit alpha [Rattus norvegicus]	gi|8394152	40 kDa							0	2	#DIV/0!		0	12	#DIV/0!
guanine nucleotide-binding protein subunit beta-2-like 1 [Rattus norvegicus]	gi|406035317	35 kDa			0	4	#DIV/0!						2	4	2
heat shock cognate 71 kDa protein [Rattus norvegicus]	gi|13242237	71 kDa	6		0	31	#DIV/0!		4	11	2.75		0	20	#DIV/0!
heat shock protein beta-1 [Rattus norvegicus]	gi|94400790	23 kDa			2	4	2						2	6	3
heat shock protein HSP 90-alpha [Rattus norvegicus]	gi|28467005	85 kDa			0	10	#DIV/0!						0	37	#DIV/0!
heat shock protein HSP 90-beta [Rattus norvegicus]	gi|148747365	83 kDa			1	15	15						18	75	4.16667
heterogeneous nuclear ribonucleoprotein A3 isoform a [Rattus norvegicus]	gi|162329577 (+3)	40 kDa							0	4	#DIV/0!		0	10	#DIV/0!
heterogeneous nuclear ribonucleoprotein F [Rattus norvegicus]	gi|25742579 (+4)	46 kDa	2		0	13	#DIV/0!		0	2	#DIV/0!		0	13	#DIV/0!
heterogeneous nuclear ribonucleoprotein M isoform b [Rattus norvegicus]	gi|158186696 (+1)	74 kDa			0	3	#DIV/0!						0	4	#DIV/0!
heterogeneous nuclear ribonucleoprotein U [Rattus norvegicus]	gi|148747541 (+2)	88 kDa			0	8	#DIV/0!						0	6	#DIV/0!
hydroxysteroid dehydrogenase-like protein 2 [Rattus norvegicus]	gi|71043858	58 kDa							0	2	#DIV/0!		1	8	8
isocitrate dehydrogenase [NAD] subunit beta, mitochondrial precursor [Rattus norvegicus]	gi|55926203 (+2)	42 kDa			0	2	#DIV/0!						0	14	#DIV/0!
isocitrate dehydrogenase [NAD] subunit gamma 1, mitochondrial precursor [Rattus norvegicus]	gi|54020666 (+4)	43 kDa			0	2	#DIV/0!						2	12	6
isocitrate dehydrogenase [NADP], mitochondrial precursor [Rattus norvegicus]	gi|62079055	51 kDa			0	2	#DIV/0!		0	4	#DIV/0!		14	32	2.28571
isovaleryl-CoA dehydrogenase, mitochondrial precursor [Rattus norvegicus]	gi|6981112	46 kDa							0	2	#DIV/0!		6	18	3
junction plakoglobin [Rattus norvegicus]	gi|41529837 (+2)	82 kDa	10						6	14	2.33333		20	43	2.15
keratinocyte proline-rich protein [Rattus norvegicus]	gi|50511334 (+1)	76 kDa	6						0	4	#DIV/0!
keratinocyte proline-rich protein [Rattus norvegicus]	gi|50511334 (+1)	76 kDa	6		0	12	#DIV/0!		0	4	#DIV/0!
leucine-rich PPR motif-containing protein, mitochondrial precursor [Rattus norvegicus]	gi|56605990	157 kDa			4	19	4.75		2	27	13.5		40	162	4.05
leucyl-tRNA synthetase, cytoplasmic [Rattus norvegicus]									1	2	2		0	4	#DIV/0!
lon protease homolog, mitochondrial precursor [Rattus norvegicus]	gi|19173766	106 kDa			0	10	#DIV/0!		1	10	10		60	325	5.41667
lysosomal alpha-mannosidase precursor [Rattus norvegicus]	gi|40786505 (+3)	114 kDa			2	8	4		0	4	#DIV/0!
melanoma-associated antigen D1 [Rattus norvegicus]	gi|16758144	86 kDa			0	12	#DIV/0!		0	2	#DIV/0!
monofunctional C1-tetrahydrofolate synthase, mitochondrial [Rattus norvegicus]									0	2	#DIV/0!		15	70	4.66667
myeloid leukemia factor 2 [Rattus norvegicus]	gi|157823873 (+2)	28 kDa	2		2	6	3		0	4	#DIV/0!		0	4	#DIV/0!
neuroblast differentiation-associated protein AHNAK [Rattus norvegicus]	gi|300794574	581 kDa			0	2	#DIV/0!						2	5	2.5
neurolysin, mitochondrial precursor [Rattus norvegicus]	gi|50054266 (+2)	80 kDa							1	2	2		2	5	2.5
NSFL1 cofactor p47 [Rattus norvegicus]	gi|14010837 (+1)	41 kDa			0	20	#DIV/0!		0	2	#DIV/0!
peroxiredoxin-1 [Rattus norvegicus]	gi|16923958 (+2)	22 kDa	2										4	10	2.5
phosphoenolpyruvate carboxykinase 2 (mitochondrial) [Rattus norvegicus]	gi|189163483	71 kDa			0	2	#DIV/0!		0	2	#DIV/0!		10	55	5.5
plakophilin-1 [Rattus norvegicus]			2										2	4	2
pleckstrin homology domain-containing family B member 2 [Rattus norvegicus]	gi|157823297	25 kDa			0	3	#DIV/0!		0	4	#DIV/0!
plectin isoform 1 [Rattus norvegicus]			2		4	8	2						0	7	#DIV/0!
pre-mRNA-processing factor 40 homolog A [Rattus norvegicus]	gi|157817077	108 kDa	4		0	18	#DIV/0!		0	4	#DIV/0!		11	24	2.18182
PREDICTED: 14-3-3 protein sigma [Rattus norvegicus]	gi|392340731 (+2)	28 kDa			0	6	#DIV/0!						4	14	3.5
PREDICTED: 14-3-3 protein sigma [Rattus norvegicus]	gi|392340731 (+2)	28 kDa			0	6	#DIV/0!						0	4	#DIV/0!
PREDICTED: 14-3-3 protein zeta/delta isoform X1 [Rattus norvegicus]	gi|564359766 (+1)	28 kDa			2	6	3						2	14	7
PREDICTED: 2-oxoglutarate dehydrogenase, mitochondrial isoform X1 [Rattus norvegicus]	gi|564384801 (+2)	116 kDa			0	9	#DIV/0!		0	4	#DIV/0!		15	71	4.73333
PREDICTED: 40S ribosomal protein S6-like [Rattus norvegicus]	gi|392348112 (+1)	29 kDa			0	4	#DIV/0!		0	2	#DIV/0!
PREDICTED: 5'-3' exoribonuclease 2 isoform X1 [Rattus norvegicus]	gi|564343365 (+1)	109 kDa	4		2	25	12.5		0	2	#DIV/0!		2	16	8
PREDICTED: 5'-3' exoribonuclease 2 isoform X1 [Rattus norvegicus]	gi|564343365 (+2)	109 kDa	4		2	25	12.5		0	2	#DIV/0!		0	24	#DIV/0!
PREDICTED: A kinase (PRKA) anchor protein 8-like isoform X1 [Rattus norvegicus]	gi|564358445 (+2)	68 kDa			0	2	#DIV/0!		0	2	#DIV/0!
PREDICTED: annexin A1 isoform X1 [Rattus norvegicus]	gi|564333152 (+1)	47 kDa			0	4	#DIV/0!						2	4	2
PREDICTED: arf-GAP with SH3 domain, ANK repeat and PH domain-containing protein 2, partial [Rattus norvegicus]	gi|564307456 (+2)	109 kDa	5		0	2	#DIV/0!		0	4	#DIV/0!
PREDICTED: arginine/serine-rich coiled-coil protein 2 isoform X1 [Rattus norvegicus]	gi|564379359 (+4)	51 kDa	2						0	4	#DIV/0!
PREDICTED: calcium/calmodulin-dependent protein kinase type II subunit delta isoform X1 [Rattus norvegicus]	gi|564338728 (+1)	60 kDa	2		21	61	2.90476						8	22	2.75
PREDICTED: calcium/calmodulin-dependent protein kinase type II subunit delta isoform X2 [Rattus norvegicus]	gi|564338730	56 kDa			0	58	#DIV/0!		15	60	4
PREDICTED: calponin-2-like [Rattus norvegicus]	gi|564358403	29 kDa			0	2	#DIV/0!		0	3	#DIV/0!
PREDICTED: clathrin heavy chain 1 isoform X1 [Rattus norvegicus]					0	5	#DIV/0!						0	11	#DIV/0!
PREDICTED: clathrin interactor 1 isoform X2 [Rattus norvegicus]	gi|564371473	68 kDa			0	60	#DIV/0!		0	18	#DIV/0!		0	91	#DIV/0!
PREDICTED: desmoglein-1-alpha [Rattus norvegicus]	gi|293354835	112 kDa	4		2	6	3
PREDICTED: desmoplakin isoformX2 [Rattus norvegicus]	gi|109504778 (+1)	332 kDa	18		20	47	2.35
PREDICTED: eukaryotic translation initiation factor 4 gamma 1 isoform X1 [Rattus norvegicus]	gi|564314679 (+13)	176 kDa			0	2	#DIV/0!						0	3	#DIV/0!
PREDICTED: heterogeneous nuclear ribonucleoprotein H2 isoform X1 [Rattus norvegicus]	gi|564399943 (+3)	49 kDa			0	7	#DIV/0!						0	27	#DIV/0!
PREDICTED: histone acetyltransferase p300 isoform X1 [Rattus norvegicus]	gi|109482524 (+2)	264 kDa			0	20	#DIV/0!		0	2	#DIV/0!		0	7	#DIV/0!
PREDICTED: histone H2B type 2-E-like [Rattus norvegicus]	gi|109467211 (+23)	14 kDa	2		2	4	2						4	14	3.5
PREDICTED: L-lactate dehydrogenase A chain-like [Rattus norvegicus]	gi|392341842 (+3)	37 kDa			0	2	#DIV/0!		0	2	#DIV/0!
PREDICTED: matrin-3 isoform X1 [Rattus norvegicus]	gi|564392970 (+2)	95 kDa			0	10	#DIV/0!						0	6	#DIV/0!
PREDICTED: myosin-10 isoform X3 [Rattus norvegicus]	gi|564372989	231 kDa			5	25	5						41	89	2.17073
PREDICTED: myosin-9-like isoform X1 [Rattus norvegicus]	gi|392349606 (+2)	226 kDa			24	60	2.5						55	245	4.45455
PREDICTED: NADH dehydrogenase [ubiquinone] iron-sulfur protein 7, mitochondrial isoform X1 [Rattus norvegicus]	gi|564358240 (+2)	25 kDa							0	2	#DIV/0!		0	5	#DIV/0!
PREDICTED: non-POU domain-containing octamer-binding protein isoform X1 [Rattus norvegicus]	gi|564399550 (+1)	55 kDa			0	8	#DIV/0!						0	6	#DIV/0!
PREDICTED: peptidyl-prolyl cis-trans isomerase A-like [Rattus norvegicus]	gi|564303360 (+3)	18 kDa			0	4	#DIV/0!						0	10	#DIV/0!
PREDICTED: PERQ amino acid-rich with GYF domain-containing protein 2-like isoform X1 [Rattus norvegicus]	gi|392342451 (+5)	151 kDa			1	28	28		0	5	#DIV/0!		0	5	#DIV/0!
PREDICTED: poly(rC)-binding protein 1 [Rattus norvegicus]	gi|564304213 (+22)	41 kDa	2		0	14	#DIV/0!		0	8	#DIV/0!		0	6	#DIV/0!
PREDICTED: protein DDI1 homolog 2 isoform X1 [Rattus norvegicus]	gi|564353874 (+2)	106 kDa			0	4	#DIV/0!		0	3	#DIV/0!		0	5	#DIV/0!
PREDICTED: protein PRRC2B isoform X1 [Rattus norvegicus]	gi|564301352 (+5)	244 kDa			0	22	#DIV/0!		0	5	#DIV/0!		0	4	#DIV/0!
PREDICTED: protein TFG-like isoform X1 [Rattus norvegicus]	gi|564376567 (+4)	43 kDa			0	20	#DIV/0!		0	2	#DIV/0!		0	9	#DIV/0!
PREDICTED: pyrroline-5-carboxylate reductase 2 isoform X1 [Rattus norvegicus]	gi|564382096 (+1)	30 kDa							0	2	#DIV/0!		2	4	2
PREDICTED: RNA-binding motif, single-stranded-interacting protein 1 isoform X5 [Rattus norvegicus]	gi|564341064 (+3)	44 kDa			0	2	#DIV/0!		0	2	#DIV/0!
PREDICTED: RNA-binding protein 39-like isoformX1 [Rattus norvegicus]	gi|392346872 (+5)	59 kDa	2		3	8	2.66667		0	5	#DIV/0!
PREDICTED: RNA-binding protein FUS isoform X1 [Rattus norvegicus]	gi|564331043 (+1)	53 kDa	7		0	17	#DIV/0!		0	7	#DIV/0!		0	23	#DIV/0!
PREDICTED: RNA-binding protein with serine-rich domain 1-like [Rattus norvegicus]	gi|392340356 (+5)	31 kDa			0	4	#DIV/0!						10	21	2.1
PREDICTED: SCY1-like protein 2 isoform X2 [Rattus norvegicus]	gi|564358943	104 kDa			0	14	#DIV/0!						0	8	#DIV/0!
PREDICTED: serine hydroxymethyltransferase, mitochondrial isoform X1 [Rattus norvegicus]	gi|564359582 (+1)	55 kDa							0	6	#DIV/0!		12	53	4.41667
PREDICTED: serine/arginine-rich splicing factor 2 isoform X1 [Rattus norvegicus]	gi|564375428 (+1)	25 kDa	2						0	2	#DIV/0!
PREDICTED: serine/threonine-protein kinase PRP4 homolog isoform X1 [Rattus norvegicus]	gi|564391012 (+8)	117 kDa			8	26	3.25		0	2	#DIV/0!
PREDICTED: skin-specific protein 32 isoform 2 [Rattus norvegicus]	gi|293357395 (+1)	29 kDa	4						0	2	#DIV/0!
PREDICTED: small glutamine-rich tetratricopeptide repeat-containing protein alpha isoform X1 [Rattus norvegicus]	gi|564358292 (+1)	41 kDa			0	21	#DIV/0!		0	8	#DIV/0!
PREDICTED: splicing factor, arginine/serine-rich 11 isoform X1 [Rattus norvegicus]	gi|564339414 (+7)	57 kDa	2		3	13	4.33333		0	5	#DIV/0!
PREDICTED: TAR DNA binding protein isoform X1 [Rattus norvegicus]			4		0	12	#DIV/0!		0	6	#DIV/0!		0	3	#DIV/0!
PREDICTED: thy-1 membrane glycoprotein isoform X1 [Rattus norvegicus]	gi|564363286 (+1)	25 kDa			0	2	#DIV/0!		0	8	#DIV/0!
PREDICTED: thyroid hormone receptor-associated protein 3 isoform X1 [Rattus norvegicus]	gi|564352832 (+1)	108 kDa	4		8	23	2.875		0	6	#DIV/0!
PREDICTED: transcriptional regulator ATRX isoform X1 [Rattus norvegicus]	gi|564322975 (+10)	279 kDa			0	13	#DIV/0!						0	5	#DIV/0!
PREDICTED: ubiquitin carboxyl-terminal hydrolase 7 isoform X1 [Rattus norvegicus]	gi|564370479 (+4)	133 kDa			0	2	#DIV/0!		0	2	#DIV/0!
PREDICTED: UBX domain-containing protein 7-like [Rattus norvegicus]	gi|564377181	43 kDa			0	5	#DIV/0!						0	4	#DIV/0!
PREDICTED: YTH domain family protein 1 isoform X1 [Rattus norvegicus]	gi|564344895 (+1)	62 kDa			0	15	#DIV/0!		0	6	#DIV/0!		0	4	#DIV/0!
prelamin-A/C [Rattus norvegicus]	gi|612149768	74 kDa			1	5	5		0	2	#DIV/0!		4	15	3.75
probable ATP-dependent RNA helicase DDX46 [Rattus norvegicus]	gi|20806137 (+1)	117 kDa	2		9	27	3
probable ATP-dependent RNA helicase DDX5 [Rattus norvegicus]	gi|56090441	69 kDa	2		0	3	#DIV/0!						0	4	#DIV/0!
proteasomal ubiquitin receptor ADRM1 [Rattus norvegicus]	gi|13928990 (+1)	42 kDa			0	9	#DIV/0!		2	6	3		0	6	#DIV/0!
proteasome subunit beta type-2 [Rattus norvegicus]	gi|8394079	23 kDa			0	2	#DIV/0!		0	2	#DIV/0!
protein FAM168A [Rattus norvegicus]	gi|157817266 (+4)	26 kDa			2	4	2		0	3	#DIV/0!
protein S100-A16 [Rattus norvegicus]	gi|157818995 (+2)	14 kDa	2		0	2	#DIV/0!
protein-glutamine gamma-glutamyltransferase E [Rattus norvegicus]	gi|157822549	77 kDa	2		0	3	#DIV/0!
protein-glutamine gamma-glutamyltransferase E [Rattus norvegicus]	gi|157822549	77 kDa	2		0	3	#DIV/0!		0	4	#DIV/0!
pyruvate carboxylase, mitochondrial precursor [Rattus norvegicus]	gi|31543464 (+6)	130 kDa			0	18	#DIV/0!		4	18	4.5		95	301	3.16842
pyruvate dehydrogenase E1 component subunit beta, mitochondrial precursor [Rattus norvegicus]	gi|56090293 (+1)	39 kDa							0	2	#DIV/0!		0	29	#DIV/0!
pyruvate kinase PKM [Rattus norvegicus]	gi|16757994 (+3)	58 kDa			0	2	#DIV/0!						5	22	4.4
ras-related protein Rab-10 [Rattus norvegicus]	gi|61889071	23 kDa			0	2	#DIV/0!		0	2	#DIV/0!
SCY1-like protein 2 [Rattus norvegicus]	gi|300796288 (+1)	103 kDa			0	14	#DIV/0!		0	2	#DIV/0!
sequestosome-1 isoform 1 [Rattus norvegicus]	gi|31581536 (+1)	48 kDa			0	6	#DIV/0!		0	2	#DIV/0!
serine/arginine repetitive matrix protein 1 [Rattus norvegicus]	gi|194440691 (+5)	102 kDa	4						0	4	#DIV/0!
serine/arginine repetitive matrix protein 2 [Rattus norvegicus]	gi|460838694	296 kDa	4		16	37	2.3125		4	8	2
serine/threonine-protein phosphatase 2A 65 kDa regulatory subunit A alpha isoform [Rattus norvegicus]	gi|55926139	65 kDa							0	2	#DIV/0!		0	8	#DIV/0!
serpin B13 [Rattus norvegicus]	gi|157818597	44 kDa	2		0	2	#DIV/0!
SIK3 uncharacterized protein LOC684112 [Rattus norvegicus]	gi|403310703	146 kDa			0	2	#DIV/0!						0	5	#DIV/0!
small ubiquitin-related modifier 2 precursor [Rattus norvegicus]	gi|19424298 (+2)	11 kDa	2		0	10	#DIV/0!						0	8	#DIV/0!
SON DNA-binding protein isoform 1 [Rattus norvegicus]	gi|281332168 (+1)	266 kDa	23		4	55	13.75		2	21	10.5
splicing factor 1 isoform 2 [Rattus norvegicus]	gi|160707952	60 kDa			0	2	#DIV/0!		0	2	#DIV/0!
splicing factor, arginine/serine-rich 3 [Rattus norvegicus]	gi|114145746	19 kDa	2		0	2	#DIV/0!
splicing factor, arginine/serine-rich 7 [Rattus norvegicus]	gi|306922410 (+5)	27 kDa	2						0	4	#DIV/0!
splicing regulatory glutamine/lysine-rich protein 1 [Rattus norvegicus]	gi|9910564	57 kDa			2	8	4		0	2	#DIV/0!
stress-70 protein, mitochondrial [Rattus norvegicus]	gi|410110929	74 kDa			1	7	7		0	12	#DIV/0!		49	202	4.12245
succinate dehydrogenase [ubiquinone] flavoprotein subunit, mitochondrial precursor [Rattus norvegicus]	gi|18426858	72 kDa							0	2	#DIV/0!		4	15	3.75
succinyl-CoA ligase [GDP-forming] subunit beta, mitochondrial [Rattus norvegicus]	gi|189491689	47 kDa							0	2	#DIV/0!		1	13	13
succinyl-CoA ligase [GDP-forming] subunit beta, mitochondrial [Rattus norvegicus]	gi|189491689	47 kDa							0	2	#DIV/0!		0	10	#DIV/0!
transcription elongation regulator 1 [Rattus norvegicus]	gi|166091476 (+3)	122 kDa	2		0	6	#DIV/0!		0	9	#DIV/0!
transcription factor 20 [Rattus norvegicus]	gi|194474014 (+3)	214 kDa			0	8	#DIV/0!		0	2	#DIV/0!
trifunctional enzyme subunit alpha, mitochondrial precursor [Rattus norvegicus]					0	4	#DIV/0!		0	4	#DIV/0!		12	36	3
trifunctional enzyme subunit beta, mitochondrial precursor [Rattus norvegicus]	gi|19424338 (+4)	51 kDa							0	4	#DIV/0!		8	19	2.375
trinucleotide repeat-containing gene 6B protein [Rattus norvegicus]	gi|198041672 (+4)	193 kDa			0	16	#DIV/0!		0	4	#DIV/0!
ubiquilin-2 [Rattus norvegicus]	gi|157818175	67 kDa	5		2	27	13.5		0	19	#DIV/0!		0	11	#DIV/0!
ubiquilin-4 [Rattus norvegicus]	gi|157818715	64 kDa			0	15	#DIV/0!		0	5	#DIV/0!
ubiquitin-40S ribosomal protein S27a [Rattus norvegicus]	gi|13592077 (+9)	18 kDa	40										21	153	7.28571
ubiquitin-60S ribosomal protein L40 [Rattus norvegicus]	gi|13928952 (+1)	15 kDa			14	172	12.2857		21	95	4.52381
unconventional myosin-Id [Rattus norvegicus]	gi|56799396	116 kDa			0	2	#DIV/0!						0	6	#DIV/0!
unconventional myosin-Va [Rattus norvegicus]	gi|11559935	212 kDa							0	8	#DIV/0!		4	12	3
UV excision repair protein RAD23 homolog B [Rattus norvegicus]	gi|70778952	43 kDa	5		0	3	#DIV/0!						0	10	#DIV/0!
VPS35 maternal embryonic message 3 [Rattus norvegicus]	gi|205360969	92 kDa			0	4	#DIV/0!						0	8	#DIV/0!

## Sheet: Supp S2C
Supplemental File S2C: Randomly generated sample of R. norvegicus proteomic proteins
Note: Sample was generated using excel internal random number generator from whole genome from Uniprot.
Name	IUPred-ID	>50	>100	>150	>200
D3ZKK7	None
D3ZNC2	None
D3ZX88	None
D4A8Q3	None
ENSRNOP00000000102	None
ENSRNOP00000000528	None
ENSRNOP00000000553	None
ENSRNOP00000000640	67	67
ENSRNOP00000001121	None
ENSRNOP00000001418	None
ENSRNOP00000001467	32
ENSRNOP00000001547	None
ENSRNOP00000002036	59,39	59
ENSRNOP00000002158	39
ENSRNOP00000002535	30
ENSRNOP00000002650	30
ENSRNOP00000002867	70, 35	70
ENSRNOP00000002887	145, 92	145, 92	145
ENSRNOP00000002917	129, 58, 31	129, 58	129
ENSRNOP00000002978	None
ENSRNOP00000004379	None
ENSRNOP00000004872	82	82
ENSRNOP00000005060	None
ENSRNOP00000006217	34
ENSRNOP00000006287	72, 68	72, 68
ENSRNOP00000006443	185,95,39,34,34,30	185,95	185	185
ENSRNOP00000006517	None
ENSRNOP00000007688	None
ENSRNOP00000007984	None
ENSRNOP00000008497	None
ENSRNOP00000008840	133	133	133
ENSRNOP00000008889	None
ENSRNOP00000008911	72, 138	72, 138	138
ENSRNOP00000009077	70,32,38,79,30,154	70,79,154	154	154
ENSRNOP00000009520	None
ENSRNOP00000009652	None
ENSRNOP00000009708	46, 85, 286	85, 286	286	286	286
ENSRNOP00000009712	None
ENSRNOP00000009826	None
ENSRNOP00000009897	None
ENSRNOP00000010019	55	55
ENSRNOP00000010113	33
ENSRNOP00000010229	None
ENSRNOP00000010592	200,41	200	200	200
ENSRNOP00000011023	None
ENSRNOP00000011726	69, 57	69, 57
ENSRNOP00000011767	None
ENSRNOP00000012005	44, 36
ENSRNOP00000012217	38
ENSRNOP00000012365	30
ENSRNOP00000012512	54	54
ENSRNOP00000012583	None
ENSRNOP00000012883	None
ENSRNOP00000012947	39
ENSRNOP00000013384	None
ENSRNOP00000013661	None
ENSRNOP00000014018	None
ENSRNOP00000014171	139, 34, 41	139	139
ENSRNOP00000014231	45
ENSRNOP00000014701	None
ENSRNOP00000015130	None
ENSRNOP00000015186	None
ENSRNOP00000016044	1197	1197	1197	1197	1197
ENSRNOP00000016259	83	83
ENSRNOP00000016798	None
ENSRNOP00000017813	32, 41
ENSRNOP00000018331	None
ENSRNOP00000018967	None
ENSRNOP00000019172	39
ENSRNOP00000019921	None
ENSRNOP00000020384	70	70
ENSRNOP00000020417	90	90
ENSRNOP00000020432	146	146	146
ENSRNOP00000020609	None
ENSRNOP00000020616	None
ENSRNOP00000021812	None
ENSRNOP00000022128	114106	114106	114106
ENSRNOP00000022292	39,93,41,48	93
ENSRNOP00000022349	45, 96, 56, 56	96, 56, 56
ENSRNOP00000022375	44
ENSRNOP00000022943	None
ENSRNOP00000024248	None
ENSRNOP00000024850	50	50
ENSRNOP00000024867	124	124	124
ENSRNOP00000024952	None
ENSRNOP00000025725	None
ENSRNOP00000026305	73, 51	73, 51
ENSRNOP00000026795	31391	391	391	391	391
ENSRNOP00000027188	None
ENSRNOP00000027225	None
ENSRNOP00000027375	None
ENSRNOP00000027441	83	83
ENSRNOP00000028306	45
ENSRNOP00000028526	36
ENSRNOP00000028584	239	239	239	239	239
ENSRNOP00000028585	243	243	243	243	243
ENSRNOP00000028619	None
ENSRNOP00000028847	None
ENSRNOP00000029789	30
ENSRNOP00000030272	None
ENSRNOP00000030482	None
ENSRNOP00000030667	None
ENSRNOP00000030873	None
ENSRNOP00000031848	194, 34	194	194	194
ENSRNOP00000031958	None
ENSRNOP00000032135	37
ENSRNOP00000032697	131,129,76,64,58,47,46,37	131,129,76,64,58,	131129
ENSRNOP00000033290	None
ENSRNOP00000033962	67,30	67
ENSRNOP00000034244	64	64
ENSRNOP00000034638	51	51
ENSRNOP00000035225	None
ENSRNOP00000036381	None
ENSRNOP00000036480	None
ENSRNOP00000037110	None
ENSRNOP00000037684	68	68
ENSRNOP00000038351	None
ENSRNOP00000038525	None
ENSRNOP00000039152	None
ENSRNOP00000039841	114	114	114
ENSRNOP00000040619	50, 58, 136, 75, 38, 38, 318, 96	50, 58, 136, 75, 318, 96	136, 318	318	318
ENSRNOP00000040666	31
ENSRNOP00000041159	None
ENSRNOP00000041255	None
ENSRNOP00000041379	243	243	243	243	243
ENSRNOP00000043795	None
ENSRNOP00000044231	30, 95, 63, 54, 106, 41, 75, 37, 35, 85	95, 63, 54, 106, 75, 85	106
ENSRNOP00000045312	None
ENSRNOP00000045915	55	55
ENSRNOP00000046352	None
ENSRNOP00000047138	None
ENSRNOP00000047699	None
ENSRNOP00000048210	None
ENSRNOP00000048427	42
ENSRNOP00000049450	64, 36, 76	64, 76
ENSRNOP00000049643	None
ENSRNOP00000049998	None
ENSRNOP00000050148	None
ENSRNOP00000050164	47, 37, 31
ENSRNOP00000050254	None
ENSRNOP00000050914	None
ENSRNOP00000051987	83, 55, 47, 43, 85, 40, 46, 53, 37, 33	83, 55, 85, 53
ENSRNOP00000052303	41, 32, 49, 86	86
ENSRNOP00000054039	158,93,76,68	158,93,76,68	158	158
ENSRNOP00000054729	41
ENSRNOP00000054759	None
ENSRNOP00000054961	142	142	142
ENSRNOP00000055109	30, 77, 32, 36, 40
ENSRNOP00000056008	None
ENSRNOP00000056346	None
ENSRNOP00000057241	31
ENSRNOP00000058218	None
ENSRNOP00000058474	None
ENSRNOP00000059503	None
ENSRNOP00000059874	42,32
ENSRNOP00000060032	None
ENSRNOP00000060680	258	258	258	258	258
ENSRNOP00000061036	None
ENSRNOP00000061747	58	58
ENSRNOP00000061916	None
ENSRNOP00000062014	None
ENSRNOP00000063205	30, 95, 63, 54, 106, 41	95, 63, 54, 106	106
ENSRNOP00000063300	None
ENSRNOP00000063902	None
ENSRNOP00000064694	None
ENSRNOP00000064717	None
ENSRNOP00000066509	124	124	124
ENSRNOP00000067373	None
G3V8V5	116	116	116
G3V9I5	None
P01179	None
sp|P23571|3MG_RAT	97	97
sp|P53812|PIPNB_RAT	None
sp|Q03248|BUP1_RAT	None
sp|Q63449|PRGR_RAT	49,71,145,86,31	71,145,86	145
sp|Q6I7R3|ISOC1_RAT	None
sp|Q9WVR3|SHIP2_RAT	70,222,75	70,222,75	222	222	222
tr|D3ZXM6|D3ZXM6_RAT	None
tr|D4A194|D4A194_RAT	71,61,79,32,74,50,152,3171	71,61,79,74,50,152,3171	152, 3171	152, 3171	3171
tr|F1LRA4|F1LRA4_RAT	56,60,52	56,60,52
tr|F1LUN5|F1LUN5_RAT	378	378	378	378	378
tr|F1LWT1|F1LWT1_RAT	80	80
tr|F1M336|F1M336_RAT	77,78,123	77,78,123	123
tr|F1M557|F1M557_RAT	100,30,47,38,35,79	100,79
tr|F1M9I6|F1M9I6_RAT	None
tr|G3V7Z1|G3V7Z1_RAT	None
tr|M0R407|M0R407_RAT	None
tr|M0R513|M0R513_RAT	554	554	554	554	554
tr|M0R583|M0R583_RAT	None
tr|M0R5N3|M0R5N3_RAT	81,50	81,50
tr|M0R664|M0R664_RAT	None
tr|M0R693|M0R693_RAT	None
tr|M0R6D8|M0R6D8_RAT	74107	74107	107
tr|M0R9L0|M0R9L0_RAT	103,53,30,39,69,36,35,1320	103,53,69,1320	1031320	1320	1320
tr|M0R9U2|M0R9U2_RAT	None
tr|M0RAQ6|M0RAQ6_RAT	43
tr|M0RBB2|M0RBB2_RAT	None
tr|M0RCS2|M0RCS2_RAT	31
TrEMBL|F1LTR2|Release	None
	0.465	0.33	0.18	0.09	0.065
