# Supplementary material for: Proteins with Intrinsically Disordered Domains Are Preferentially Recruited to Polyglutamine Aggregates
Source: PLoS One. 2015 Aug 28;10(8):e0136362. doi: 10.1371/journal.pone.0136362 (PMC4552826; doi:10.1371/journal.pone.0136362)
Supplement: S3 File — (PL) [file pone.0136362.s004.pl]

#!/usr/bin/perl

# load standard PERL packages & enforce good coding
use Getopt::Long qw(GetOptionsFromArray);
use Pod::Usage;
use strict;
use warnings;

=head1 NAME

Qsearch - Amino acid sequence linear-search program

=head1 SYNOPSIS

B<qsearch> [B<options>] F<filename>

=head1 DESCRIPTION

A program to analyze Q occurance in protein sequences contained in the FASTA file named F<filename>. Valid amino acid sequences are processed one at a time
starting at the top of the FASTA file. 

Each sequence is broken up into a moving sub-domain containing the number of amino acids specified by the B<--length>
option. Domains are created sequentially starting with the first amino acid in the sequence and moving linearly in a manner analogous to a moving
average. Domains with a smaller than requested length at the end of the sequence are not analyzed. 

=cut

our $version = "2.0";

=begin comment

### Version History ###

 2.0    Documentation, parse(), options, fixed bug in Domain header printing
 1.0    Unwrapping protein names

=end comment

=head1 OPTIONS

Command line options are processed from left to right and may be specified more than once.
If conflicting options are specified, later options override earlier ones.

=head2 SHORT FORM

=over 5

=item B<-a> F<letters>

=item B<-a>F<letters>

Equivalent to B<--aminoacids> F<letters>

=item B<-f> F<num>

=item B<-f>F<num>

Equivalent to B<--frequency> F<num>

=item B<-h>

Equivalent to B<--help> and can be bundled.

=item B<-v> [F<num>]

=item B<-v>[F<num>]

Equivalent to B<--verbose> [F<num>]

=back

=head2 LONG FORM

=over 5

=item B<--aminoacids> F<letters>

Set the list of amino acid one-letter abbreviations. This list is used in the regular expression to parse each sequence in the FASTA file.
If this list does not include all possible amino acid one-letter codes contained in the file, the parsing will be inaccuarate. 

The default value of F<letters> is ABCDEFGHIJKLMNOPQRSTUVWXYZ.

=item B<--debug> [F<num>]

=item B<--verbose> [F<num>]

Set the debug print level to F<num>. The default value of F<num> is one.

=item B<--frequency> F<num>

Set the frequency threshold for the occurence of desired amino acids. The default value of F<num> is 30.

=item B<--help>

Print full qsearch documentation via perldoc then exit.

=item B<--length> F<num>

Set the amino acid domain length. The default value of F<num> is 80.

=item B<--version>

Report version number then exit.

=back

=cut

####################
### Main Program ###
####################

# declare common variables
our(%control,$file);

# set control defaults
resetdefaults();

# process user arguments
if ( $#ARGV >= 0 ) {
    parse(@ARGV);
} else {
    print "A filename for a FASTA file must be provided!\n";
    exit;
}

# set file to the last passed argument
$file = $ARGV[$#ARGV];

# open the filename passed by the user as the last option
print "Filename: $file\n" if $control{debug};
open(FFILE,$file) || die "Could not read ",$file,"\n$!\n";

# conversion one-liners for use on OS X to clean up FASTA files
# perl -pe 's/\r\n|\n|\r/\n/g'   inputfile > outputfile  # Convert to UNIX
# perl -i.bak -ne 'print if /\S/' file.txt 

# Read file
my $line = undef;
my $newline = undef;
my $flag = 0;
my $counter = 0;
READ: while (<FFILE>) {
    $counter++;
    # check for wrapped lines
    if ( /^([$control{aminoacids}]+)\s*$/ ) {
        # append to current line
        chomp $line;
        $line .= "$1\n";
        goto READ;
    # regular line
    } else {
        # store current line
        $newline = $_;
    }
    # print the unwrapped line
    DIGEST: &digest($line) if defined $line;
    last if $flag;
    # store the new line
    $line = $newline;
    # clear $newline
    $newline = undef;
    # print last line
    # this is not working.
    if ( eof(FFILE) ) {
        $flag = 1;
        print "EOF\n";
        goto DIGEST;
    }
}
&digest($line) if defined $line;


###################
### Subroutines ###
###################

# parse the FASTA file and search the resulting sequences linearly in user defined chunks
sub digest {
    my $text = shift;
    my $protein;
    my @sequence;
    my $total;
    my $qtotal = 0;
    my $ztotal = 0;
    my $length = $control{length} - 1;
    my ($start,$end,$subqtotal,$subztotal,$subntotal,$subbtotal,$subtotal);
    my @region;
    my $headerflag = 0;

    # print the FASTA entry being processed.
    print $text;

    # parse the amino acid sequence out of a fasta unwrapped line
    # this line may need updating if the fasta file does not follow the "standard syntax"
    if ( $text =~ m/^>.*[0-9\]"]\s*([$control{aminoacids}]+)\s*$/ ) {
        $protein = $1;
        print "Protein: $protein\n";
        $#sequence = -1;
        @sequence = split //, $protein;
        $total = scalar(@sequence);
        print "Number of Amino Acids: $total\n";
        # note that Z could be Q as well
        foreach my $a (@sequence) {
            $qtotal++ if ( $a =~ m/Q/ ); 
            $ztotal++ if ( $a =~ m/Z/ );
        }
        print "Q total: $qtotal\n";
        print "Percent Q: ", ($qtotal/$total)*100, " %\n";
        print "Z total: $ztotal\n";
        print "Percent QZ: ", (($qtotal+$ztotal)/$total)*100, " %\n";
        for (my $i = 0; $i <= $#sequence - $length; $i++) {
            $start = $i;
            $end = $i + $length;
            $subqtotal = 0;
            $subztotal = 0;
            $subntotal = 0;
            $subbtotal = 0;
            @region = @sequence[$start .. $end];
            foreach $b (@region) {
                $subqtotal++ if ( $b =~ m/Q/ );
                $subztotal++ if ( $b =~ m/Z/ );
                $subntotal++ if ( $b =~ m/N/ );
                $subbtotal++ if ( $b =~ m/B/ );
            }
            $subtotal = $subqtotal+$subztotal+$subntotal+$subbtotal;
            if ( $subtotal >= $control{frequency} ) {
                print $length+1, " Amino Acid Regions\n" if $headerflag == 0;
                $headerflag++;
                print "$start - $end\n";
                print join("",@region);
                print "\n";
                print "Q total: $subqtotal\n";
                print "Z total: $subztotal\n";
                print "N total: $subntotal\n";
                print "B total: $subbtotal\n";
                print "QZNB total: ", $subqtotal+$subztotal+$subntotal+$subbtotal, "\n";
            }
        }
    }
}

# display help on usage
sub help {
    pod2usage(-verbose => 2);
}

# parse arguments & set defaults
sub parse {
    my @args = @_;
    Getopt::Long::Configure("no_auto_abbrev","bundling");
    GetOptionsFromArray(\@args, \%control, 'aminoacids|a=s', 'debug|verbose|v:1', 'frequency|f=i', 'help|h', 'length|l=i', 'version');
    # set defaults if not explicitly passed
    $control{aminoacids} ||= "ABCDEFGHIJKLMNOPQRSTUVWXYZ";
    $control{frequency} ||= 30;
    $control{length} ||= 80;

    # Debug print
    if ( $control{debug} > 2 ) {
        print "\%control contents after \&parse:\n";
        print "\t$_ = $control{$_}\n" for sort(keys(%control));
    }
    # return help or version
    &help if $control{help};
    &version if $control{version};
}

# reset controls
sub resetdefaults {
    # To add a new option/feature, the @controlkeys must be modified.
    # Remember that x is the repition operator in the expression below.
    my @controlkeys = qw(aminoacids debug frequency help length version);
    @control{@controlkeys} = ("0") x @controlkeys;
   
    # useful debug print statement for hashes
    #print "$_ = $control{$_}\n" for sort(keys(%control));
}

# print version number & exit
sub version {
    print "Qsearch $version\n";
    exit;
}

1;

=head1 NOTES

The FASTA file must be free of blank lines and have proper newline characters for the operating system this program is running upon. These conversions
can be achieved with prgrams such as dos2unix, unix2dos or PERL.

This program relies on a regular expression to extract a sequence from each FASTA entry. The regular expression was built to work with the FASTA files
associated with the corresponding research, rather than an extensive test set of FASTA files. Consequently said regular expression might require
modification to read your FASTA file.

Regular expression manipulation is nontrivial. Seek the assistance of an expert before modifying the qsearch.pl file.

=head1 OUTPUT

For each valid sequence in the FASTA file, the following items are returned as output.

=over 5 

=item * F<FASTA Entry>

The unwrapped, valid FASTA entry currently being processed

=item * Protein: F<sequence>

The extracted sequence from the FASTA entry

=item * Number of Amino Acids: F<integer>

Total number of amino acids in the extracted sequence

=item * Q total: F<integer>

Total number of glutamines in the sequence

=item * Percent Q: F<decimal> %

Percentage of glutamines in the sequence as computed by (Q total)/(Amino acid total)

=item * Z total: F<integer>

Total number of glutamine or glutamic acids in the sequence

=item * Percent QZ: F<decimal> %

Percentage of glutamines and glutamic acids in the sequence as computed by [(Q total) + (Z total)]/(Amino acid total)

=back

For each domain in the sequence containing a number of Q, Z, N, and B amino acids greater than or equal to the value specified with the B<--frequency> option, the
following items are also returned as output.

=over 5

=item * F<length> Amino Acid Regions

Header noting the start of domain analysis. F<length> is the value set with the B<--length> option.

=item * F<first> - F<last>

Integer index values indicating the begining and ending amino acids from the sequence defining the current domain

=item * F<domain>

Amino acid sequence for the current domain

=item * Q total: F<integer>

Total number of glutamines in the domain

=item * Z total: F<integer>

Total number of glutamine or glutamic acids in the domain

=item * N total: F<integer>

Total number of asparagines in the domain

=item * B total: F<integer>

Total number of asparagine or aspartic acids in the domain

=item * QZNB total: F<integer>

Total number of Q, Z, N or B amino acids in the domain

=back

=head1 EXAMPLES

These examples assume that qsearch has been aliased to qsearch.pl. Since qsearch reports output to the screen, it may be helpful to pipe output into a
new file.

=over

=item C<qsearch rat E<gt> rat.out>

Search the sequences contained in the file rat returning the usual information and piping it to a new file called rat.out.

=item C<qsearch -f 10 file.fasta>

Search the sequences contained in file.fasta reporting the usual output information for all domains containing at least 10 occurances of Q, Z, N or B.

=item C<qsearch -l 50 fasta.txt>

Search the sequences contained in fasta.txt reporting the usual output information for domains containing 50 amino acids.

=item C<qsearch -h>

Print the full qsearch documentation and then exit.

=item C<qsearch --version>

Print the software version number for qsearch and then exit.

=back

=head1 INSTALLATION

To install qsearch, just place qsearch.pl in a folder and make it executable. Then execute the program passing the necessary options and file on the
command line.

On UNIX systems such as Mac OS X, use the following command in Terminal to make a file executable. 

C<chmod a+x qsearch.pl>

Then use the following command from within the folder containing qsearch.pl to execute the program and return the version in Terminal.

C<./qsearch.pl --version>

Other operating sytems follow a similiar proceedure to impart executability. See Google or your neighboorhood programmer for more syntax details. :-)

This program was written and tested in PERL version 5.18.2 on a Mac but should be backward compatible with previous PERL versions on other operating
systems.

=head1 VERSION

2.0

=head1 PROGRAMMER

Dr. Jason L. Sonnenberg, E<lt>sonnenberg.11@osu.eduE<gt>

=head1 COPYRIGHT

This utility is free software; you can redistribute it and/or modify
it under the same terms as PERL itself. I would like to hear of any
suggestions for improvement.

=cut
